# Supplementary material for: Renal Water Conservation and Plasma Creatinine in Colorectal Cancer Surgery: A Single-Group Clinical Study
Source: Front Med (Lausanne). 2022 May 31;9:837414. doi: 10.3389/fmed.2022.837414 (PMC9195291; doi:10.3389/fmed.2022.837414)
Supplement: Supplementary file 1 [file Table_1.XLS]

## Sheet: Concurrent diseases and medicin
case m	Concurrent diseases	medicine therapy
1	Sinus bradycardia
2	Sinus bradycardia
3
4	Hypothyroidism	Euthyrox
5	hypertension	levamlodipine besylate tablets
6
7	Mild anemia, ventricular premature, atrial premature
8
9
10	hypertension, gout	Amlodipine besylate, meloxicam
11	Hypertension, diabetes	Insulin aspart 30 injection
12
13
14	hypertension	Amlodipine besylate
15	Liver disease (unknown), sinus bradycardia
16	hypertension	Irbesartan tablets
17	hypertension	Candesartan Cilexetil Tablets,levamlodipine besylate tablets
18	Hypertention, history of cardiac stent implantation, history of myocardial infarction	aspirin
19	hypertension	Irbesartan tablets
20
21
22
23	History of syncope
24
25	Chronic bronchitis, emphysem
26	Hypertension, hyperuricemia, gout, mild coronary stenosis, stroke history	Hypertention (unknown)
27
28
29	hypertension	Hypertention (unknown)
30	Hypertension, rheumatic heart disease	Irbesartan tablets
31
32
33
34
35	Sleep disorders, depression	Sertraline hydrochloride, alprazolam, buspirone
36
37	hypertension	Levamlodipine besylate
38	hypertension	Amlodipine
39
40
41
42
43
44
45
46	hypertension	Valsartan
47
48	Sinus bradycardia
49
50	Hypertension, hepatitis B	Telmisartan, nifedipine
51	Sinus bradycardia
52
53	diabetes	Acarbose Tablets，Metformin,Isophane Protamine Biosynthetic Human Insulin Injection
54	Hypertension, history of cerebral infarction	Amlodipine besylate tablets
55	hypertension	Felodipine Sustained-release Tablets
56
57	hypertension	Valsartan, compound salvia miltiorrhiza
58
59
60	hypertension	Antihypertensive drugs unknown
61
62	hypertension	Felodipine sustained release tablets, metoprolol sustained release tablets
63	hypertension
64
65
66	diabetes
67
68
69
70
71
72	hypertension	Telmisartan
73	hypertension,Hyperlipidemia, hyperuricemia	Amlodipine
74
75	hypertension
76
77
78	hypertension	Aprovel
79	hypertension	Amlodipine
80	hypertension	Levamlodipine besylate tablets
81
82
83	hypertension	Antihypertensive drugs unknown
84
85	Hypertension, hypokalemia	Indapamide capsules, nifedipine sustained-release tablets, metoprolol succinate sustained-release tablets
86
87
88	Hypertention, complete right bundle branch block	L-amlodipine maleate tablets
89	hypertension	Felodipine Tablets
90	diabetes	Acarbose Tablets and gliclazide tablets
91	Hypertension, fatty liver, ventricular premature beats	Amlodipine tablets
92	hypertension	Antihypertensive drugs unknown
93	Hypertension, thrombocytopenia, anemia	Compound reserpine and amlodipine tablets
94
95
96	Hyperlipidemia
97	hypertension	Antihypertensive drugs unknown
98
99
100
101	hypertension	Levamlodipine besylate tablets, metoprolol
102	Hyperlipidemia	Simvastatin, aspirin
103
104	hypertension	Antihypertensive drugs unknown
105
106
107	Hypertension, diabetes	Amlodipine besylate tablets, acarbose
108
109
110	Benign prostatic hyperplasia	Antihypertensive drugs unknown
111
112
113	hypertension	Amlodipine besylate tablets, Betaloc, Tianbaoning, Ginkgo biloba
114
115
116	hypertension	Antihypertensive drugs unknown
117
118
119	hypertension	extended release nifedipine tablets
120
121	hypertension	Losartan potassium hydrochlorothiazide tablets
122	Hypertension, after nephrectomy	Antihypertensive drugs unknown
123	hypertension	Antihypertensive drugs unknown
124	Hyperlipidemia, Hashimoto's thyroiditis
125
126

## Sheet: MAP
Patient nr
1	121	117	114	115	112	119	117	121	79	72	71	78	79	76	80	78	74	73	64	64	63	66	65	68	71	70	70	69	74	75	82	84	68	66	71	71	72	69	72	78	75	78	72	78	77	102	118	110	96
2	111	86	92	90	111	107	94	85	92	86	95	107	103	112	97	90	90	81	81	82	87	83	74	87	81	95	76	80	71	86	101	82	90	87	77	84	86	88	88	82	96	76	91	78	85	103	93	85	77
3	90	84	92	95	90	71	65	64	63	71	72	68	78	71	69	63	67	73	80	78	76	73	69	68	71	87	88	92	88	77	71	71	72	68	72	80	90	87	75	70	75	94	99	67	69	64	82	82	77
4	133	109	76	78	76	71	79	117	97	83	69	97	82	77	77	74	76	76	79	104	124	116	99	95	98	92	87	87	84	82	83	79	80	79	74	69	74	78	77	68	80	69	67	69	74	91	98	106
5	135	139	129	126	133	93	108	95	114	115	103	93	85	82	85	123	108	99	95	93	93	93	94	92	94	105	102	103	106	93	90	90	113	125	111	105	99	93	94	98	105	109	113	131	137	129
6	86	87	88	83	58	60	62	60	66	66	63	57	86	87	59	102	81	99	115	101	101	98	101	96	99	99	91	89	100	90	94	98	94	97	94	81	82	100	105	107	98	94	96	108	107	98	95	94	99
7	103	102	110	110	123	89	100	101	113	84	82	80	79	78	77	82	81	82	86	89	92	97	100	101	92	84	85	87	91	114	111	99	96	99	106	107	113	119	115
8	105	106	104	108	77	71	80	114	107	113	102	107	99	98	102	104	105	82	81	84	98	96	87	90	93	94	92	94	94	94	93	95	97	96	97	104	125	101	98	97	113	105	105	95	91	95
9	110	104	83	68	53	62	86	76	79	75	74	74	73	82	83	81	79	78	80	83	84	83	83	86	83	84	106	100	83	81	83	86	88	89	89	123	99	97	85	90	86
10	111	105	107	73	74	75	84	116	125	108	94	92	96	92	92	103	96	98	90	84	88	83	81	80	86	105	105	95	91	132	122	90	99	98	95	113	88	86	89	98	91	118	99	96	97	98	105	109	111
11	120	123	152	110	106	109	109	117	87	71	62	63	93	94	82	79	81	85	92	120	99	93	88	87	89	91	95	93	92	89	87	89	86	87	87	89	88	89	88	88	87	88	87	90	92	90	86	88	97
12	115	114	115	82	78	79	73	75	112	114	87	79	83	111	91	88	87	95	96	98	94	87	87	89	92	94	99	101	109	111	109	87	83	92	97	82	89	75	68	75	75	90	83	79	86	88	112	128	122
13	129	143	119	100	90	86	86	89	137	135	137	117	111	112	145	118	118	109	108	112	115	122	132	124	142	138	144	131	128	131	127	148	126	133	137	115	108	107	103	120	113	90	89	93	98	106	122	155	144
14	104	110	104	118	123	117	116	115	116	85	71	71	79	112	113	109	95	85	78	80	98	98	94	94	94	95	97	94	90	91	105	121	112	96	94	76	75	77	106
15	108	110	85	113	80	87	94	100	107	101	95	95	88	84	85	85	82	80	78	78	80	78	76	79	85	80	90	88	87	87	86	82	91	86	86	93	94	95	98	98	100	86	85
16	125	130	113	95	93	86	87	83	77	80	91	90	111	112	110	112	115	111	113	114	99	86	91	95	112	101	89	100	109	96	92	103	110	124
17	105	103	95	107	110	109	114	103	102	92	86	64	89	65	65	72	77	70	84	83	87	76	76	73	69	68	71	73	75	74	72	80	76	73	72	75	70	68	70	70	69	67	63	57	55	56	59	60	60
18	124	110	109	101	124	110	109	98	84	87	81	70	75	77	85	108	94	88	116	119	90	80	83	71	80	89	97	101	94
19	107	106	103	97	98	64	65	63	69	70	76	71	70	68	67	69	68	67	67	70	71	68	68	68	70	72	66	67	81	83	73	68	72	74	62	65	69	67	79	70	62	61
20	100	77	84	82	77	98	92	106	87	80	74	82	82	89	87	93	94	94	94	91	90	99	105	84	83	84	85	81	81	83	97	109	102	105	104	110	112	113	96	96	102
21	117	113	105	102	104	97	91	76	73	72	72	68	68	91	79	75	89	86	84	83	82	82	79	79	80	79	80	80	80	70	71	71	73	74	67	57	71	83	88	92	93	93	93	91	88	91	171	80	79
22	102	97	96	97	78	86	80	76	81	87	83	79	83	91	95	92	90	96	98	96	101	92	96	82	88	84	83	86	83	85	79	79	82	97	100	93	95	98	89	89	100	90	89	93	92
23	108	64	82	66	74	98	113	99	94	97	84	85	86	86	89	78	79	76	77	103	95	95	91	90	84	72	68	71	75	79	65	67	94	91	89	87	75	72	71	73	78	81	80
24	118	94	90	81	74	74	65	72	85	81	93	89	86	83	87	90	84	82	88	94	86	93	86	82	90	85	80	79	80	83	79	81	80	79	75	71	71	72	66	71	76	77	66	68	71	66	68	70	61
25	99	69	70	71	87	109	106	105	93	86	82	89	82	79	79	79	76	77	75	75	71	75	69	72	72	73	73	74	76	92	78	76	86	86	97	107
26	103	105	85	74	66	71	75	77	68	80	116	108	98	88	84	81	82	78	81	81	83	86	83	85	91	112	91	95	90	89	117	117	103	97	99	87	89	95	74	75	79	84	88
27	104	84	85	78	108	94	91	93	90	87	93	84	82	90	81	98	90	84	89	96	105	114	90	115	111	101	93	96	82	87	89	95	93	108	113	110	118	117	116	130
28	92	88	90	78	73	74	76	79	100	102	113	112	103	101	106	103	97	102	101	88	87	94	109	102	92	113	90	88	87	94	89	90	83	82	81	85	91	101	100	102	104	94
29	98	99	101	84	85	81	77	83	92	112	117	110	96	94	92	93	85	78	97	109	111	123	111	101	76	76	88	90	93	98
30	120	98	91	109	101	123	127	121	107	93	88	115	106	104	99	92	94	101	95	96	92	91	91	93	93	99	91	83	107	116	107	109	109	89	98	108	118	110
31	103	77	74	85	81	80	83	105	92	85	89	82	77	87	86	82	82	81	80	79	75	78	86	91	98	95	89	93	94	98	101	99	100	91	84	90	93	74	74	75	78	81	84	77	75	103	107	106	91
32	100	77	80	65	74	90	80	83	77	84	78	75	74	79	81	84	93	93	98	85	75	77	77	83	95	89	75	81	80	107	101	95	99	95	87	93	79	74	77	82	85	96	100	103	137
33	96	66	89	60	82	73	66	64	66	93	98	86	88	68	66	88	76	85	81	86	81	83	83	79	81	77	64	67	80	73	68	87	89	108	101	95	88	79	75	71	78	90	88	68	66	67	76	69	68
34	95	86	59	58	63	71	63	66	74	73	67	64	65	66	61	64	61	67	73	71	70	68	69	68	68	66	69	70	69	75	68	71	75	73	76	70	68	62	62	61	61	62	63	65	80	74	66	61	64
35	108	107	114	92	98	82	74	105	101	88	84	87	104	105	104	86	88	84	97	106	99	89	88	87	86	85	92	89	91	94	80	79	82	97	108	87	83	86	73	73	96	99	99	93	83	93	81	78	87
36	100	114	109	81	86	71	101	126	123	102	87	101	100	102	100	109	90	101	104	89	86	84	94	102	113	106	102	103	84	79	93	98	113	98	89	80	95	106	109	89	71	78	85
37	109	107	113	104	67	79	63	60	61	96	119	107	93	83	83	80	82	82	84	88	88	90	91	95	91	86	104	107	94	87	86	93	75	81	73	81	89	112	120	99
38	101	101	107	83	73	57	60	84	87	78	65	80	76	71	69	71	85	81	81	85	79	74	98	89	72	81	74	75	68	77	73	81	80	80	85	80	79	66	66	69	69	70	99	80	79	115	105	112	100
39	91	95	65.3333	76.6667	80.3333	95	93	92	101	84.3333	80	73	78	70.6667	77.6667	83.3333	91.6667	99.3333	101.667	85.6667	76.6667	81	76	79	86	64	76	107	92	79	77	80	63	74	68	75	96	88
40	103	102	77	76	82	97	94	88	87	72	72	72	73	77	65	76	81	76	75	82	82	78	82	76	83	65	69	72	76	74	75	83	75	93	86	86	85	86	92	95
41	97	77	67	62	66	66	79	95	103	98	89	86	83	80	84	95	103	101	93	86	85	86	89	88	92	86	83	97	78	83	94	93	77	80	78	74	71	80	88
42	105	107	80	65	81	74	72	95	106	105	99	96	91	91	93	87	79	85	89	88	69	87	113	91	88	70	76	74	74	74	79	76	81	114	102	112	119	128
43	106	106	96	81	76	81	74	85	84	91	83	81	74	75	72	70	69	85	83	83	77	80	83	90	93	82	79	83	84	88	74	73	67	86	89	79	69	79	84	83	81	88	100	109	118	120	122
44	102	92	97	65	62	67	97	93	91	109	101	90	94	90	86	83	83	84	84	86	88	87	87	86	84	81	76	78	81	92	88	87	84	88	110	78	77	79	92	97	94	100	103	97	88	81	83
45	97	100	95	81	71	66	71	68	65	63	75	108	106	104	101	96	96	88	111	110	110	106	107	109	110	114	119	118	120	119	120	113	109	111	99	92	98	84	85	83	87	89	89	90	91	116	118	97	86
46	102	77	77	62	66	62	62	72	71	84	78	81	73	74	79	65	67	57	73	64	66	63	66	64	62	70	71	69	67	67	71	75	81	89	81	75	65	64	65	70	67	67	95	90	75	75	72	81	81
47	113	77	72	69	85	102	106	89	84	82	84	87	84	82	78	81	77	78	78	81	79	77	79	82	81	79	72	73	73	72	81	79	81	98	106	100	96	101	82	67	75	78	79	80	86	105	102	79	91
48	85	77	70	75	74	64	64	90	87	86	101	86	81	69	96	90	95	87	71	70	63	69	68	85	80	82	75	76	68	70	58	78	93	107	98
49	93	104	84	82	74	72	70	79	98	96	84	80	78	78	75	79	80	75	71	79	80	80	81	80	82	78	76	71	72	90	94	82	81	86	82	65	70	89
50	118	108	110	100	99	134	124	112	102	88	83	84	89	89	85	84	81	81	81	84	86	92	97	89	86	93	100	102	97	98	105	89	87	88	95	97	103	109
51	102	74	66	62	62	62	72.3333	71.3333	74.6667	72.3333	78	76.3333	79.6667	79	74	70	73	76	75	77	77	80	82	81	90	80	80	73	74	72	72	74	72	79	104	100	78	64	71	77	91	95	107
52	106	110	105	99	65	73	69	64	69	75	80	83	82	80	75	79	73	72	73	74	81	83	78	85	83	81	75	80	76	88	76	77	72	72	74	70	67	69	87	95	102	100	83	77	73	78	85	86	81
53	94	67	96	78	77	81	77	72	72	82	94	106	99	96	95	91	90	90	92	91	94	90	92	94	97	94	92	85	86	83	81	93	101	110	106	92	97	88	86	85	81	81	86	92	88	85	86
54	96	99	72	75	77	94	94	93	95	92	81	94	82	91	87	93	97	98	97	111	97	93	90	89	77	79	91	95	98	88	84	86	87	99	103	93	91	94	95	104	98	95	94	107	96	94	88	97	96
55	101	112	115	77	86	84	82	81	88	103	100	102	96	96	95	85	82	81	84	85	92	85	99	89	83	82	85	82	81	78	75	75	77	88	83	86	76	79	89	82	74	72	75	88	84	86
56	83	78	71	59	75	72	68	67	76	91	96	88	83	80	81	83	92	92	92	74	73	71	67	66	69	74	73	71	74	83	80	75	78	71	68	70	72	75	75	76	79	83	88	84	90	95	91	75	71
57	107	93	75	73	63	61	63	70	78	75	69	71	62	63	64	65	69	72	71	72	73	68	72	72	72	73	77	74	77	78	78	79	84	82	81	92	96	86	82	75	65	72	76	80
58	100	99	100	90	81	100	66	70	75	79	67	82	86	80	72	69	78	74	72	68	70	72	78	81	90	90	76	88	81	86	91	93	90	88	98	98	87	90	80	79	71	86	78	81	82	92	94	99	94
59	96	97	76	85	64	67	63	62	61	63	74	110	113	105	114	103	103	103	97	95	100	102	105	93	89	115	123	125	97	96	110	102	106	105	104
60	115	82	76	80	87	141	146	121	103	103	108	110	118	112	92	87	104	104	115	127	137	135	145	143	136	127	125	120	109	105	105	105	106	107	105	111	112	114	116	104	110	91	91	86	151	172	165	113	113
61	138	147	135	147	119	111	76	97	91	119	127	114	92	93	96	96	95	108	114	110	109	108	139	121	116	108	100	98	108	100	101	102	101
62	132	129	81	64	63	73	99	98	88	81	79	72	81	83	84	79	78	88	82	92	83	83	85	91	109	94	89	111	102	107	92	87	86	87	89	93	98	82	83	90	95	119	129
63	112	109	98	80	72	74	78	88	89	81	76	76	79	95	96	104	95	92	87	84	77	80	90	94	90	90	86	90	88	83	93	98	77	69	71	77	109	107	107	83	97	85	90	82	90	87	90	91	99
64	114	106	98	86	85	80	78	76	74	74	70	66	76	89	83	81	85	82	86	80	85	83	80	82	82	80	81	83	82	76	77	80	84	87	92	88	86	86	90	84	83	83	82	82	84	83	81	81	74
65	120	103	89	92	95	96	109	115	102	92	94	84	97	100	99	98	94	93	90	111	101	100	93	106	98	114	100	116	94	104	95	91	95	94	92	93	93	91	96	119	115	107	91	85	89	95	86	89	101
66	104	84	80	81	86	70	75	95	80	79	79	80	73	74	71	70	73	81	85	90	92	103	100	95	88	79	91	101	99	97	94	86	87	87	89	87	77	83	89	94	99
67	102	112	111	84	86	76	61	58	100	113	97	96	85	83	90	85	88	82	82	70	53	61	77	85	107	110	99	113	115	115	91	102	115	111	106	104	91	101	114	107	92
68	102	81	78	73	74	72	85	108	101	92	88	87	81	81	79	75	72	74	83	83	81	82	80	82	81	80	79	78	80	82	80	83	87	82	94	91	102	93	105	92	85	85	91	81	82	96	95	105	117
69	105	91	87	94	68.3333	67.3333	72.6667	94	83.6667	73.6667	69	67	72.3333	74	86	93.3333	102	92	90	93	86	84	82	81	80	78	89	86	103	98	90	84	103	102	93	90	89	91	87	86	85	83	82	79	77	79	85	84	84
70	113	86	97	79	74	78	65	73	89	92	82	73	69	66	63	66	65	64	63	71	75	77	72	78	85	79	75	74	81	77	76	81	82	87	93	96
71	102	97	94	95	98	88	82	81	83	75	73	97	97	96	92	87	85	87	88	75	77	80	91	84	89	92	98	95	100	105
72	124	119	82	83	75	70	72	70	71	103	105	112	106	99	101	105	100	92	93	96	97	96	90	102	117	113	103	93	88	90	96	88	87	87	82	76	80	80	136	129	116	100	89	81	70	71	86	86	97
73	92	107	105	112	80	64	62	69	109	103	96	80	70	67	88	81	79	87	77	81	75	74	81	79	76	79	88	94	82	76	81	103	103	96	91	91	93	92	94	79	68	88	85	87	90	91	89	93	91
74	93	96	88	64	65	79	100	96	104	100	91	94	95	95	101	101	103	100	96	98	97	99	99	107	92	86	81	85	77	75	76	89	110	115	114	91	84	81	84	84	81	78	68	75	76
75	107	110	118	86	94	89	91	91	99	109	108	103	98	96	95	95	94	101	104	101	96	95	95	95	95	95	96	97	99	102	104	91	92	97	103
76	127	152	98	83	87	83	107	90	85	84	89	87	86	74	72	69	71	75	78	84	82	82	83	84	85	93	89	87	81	79	79	74	87	81	66	83	78	117	98	98	93	89	91	131	97	76	87	90	88
77	104	89	87	91	75	67	65	64	64	65	68	76	67	68	68	74	96	92	86	80	97	88	81	77	75	77	76	72	76	77	75	75	73	77	79	79	80	78	80	80	82	79	73	74	81	97	95	90	86
78	128	130	125	82	75	70	73	72	94	98	97	82	79	82	76	68	94	85	83	84	91	87	90	90	94	98	103	104	101
79	102	106	87	86	76	72	76	69	71	69	92	90	91	102	99	110	115	106	105	109	108	109	104	101	99	98	98	93	88	91	102	105	101	112	101	94	94	92	89	85	85	85	106	97	83	84	86	88	87
80	108	72	73	78	72	72	76	116	104	104	96	106	102	108	115	108	110	111	95	97	110	113	111	109	94	118	114	99	87	87	93	118	112	104	112	118	101	107
81	104	109	86	90	68	71	81	67	76	81	102	89	83	76	73	81	83	91	93	99	108	88	75	81	86	89	91	111	94	83	75	83	80	77	76	83	85	91	92	91
82	103	76	72	80	84	83	97	101	96	87	85	77	72	81	80	85	88	86	100	94	90	85	110	103	99	94.3333	98.3333	105.333	111	107.667	84.3333	91.6667	86	84.6667	98.3333	112.333	108	115
83	102	85	92	75	81	72	68	97	96	88	86	83	82	80	81	80	84	84	88	88	91	91	89	87	81	81	85	104	100	92	89	95	82	81	90	94	97	103
84	100	98	101	82	72	59	74	79	78	91	86	83	95	85	88	92	103	100	99	99	97	97	96	94	92	96	99	96	89	92	87	100	116	118	118	115	105	108	105	99	89	90	90	92	98	93	95	101	104
85	101	104	96	91	73	69	81	79	84	109	100	90	80	83	87	90	87	90	77	81	76	84	84	80	97	98	80	75	86	88	87	83	83	90	97	82	74	86	97	96	97	98	87	87	67	68	78	89	102
86	131	136	135	132	111	104	93	100	102	100	112	106	100	91	110	111	89	90	77	80	83	91	99	100	111	92	92	93	111	119	93	87	82	81	83	94	103	112	122
87	116	72	60	70	65	77	84	87	92	93	92	86	95	95	94	100	90	87	90	91	93	101	92	94	90	89	90	104	107	109	106	98	98	102	100	98	115	120	116	112	103	89	88	92	99	101	107
88	114	99	97	114	111	110	101	87	58	70	62	65	68	80	94	86	96	74	70	95	115	109	86	88	80	83	79	90	109	113	94	70	75	75	79	78	76	77	113	99	103	79	75	71	86	77	87	84	104
89	100	59	52	66	62	61	62	62	62	83	79	68	65	70	65	69	69	67	70	66	69	69	66	70	71	68	72	71	75	72	66	69	88	80	69	69	71	74	76	77	77	83	85	104	110	104
90	94	98	93	87	67	60	63	67	101	105	114	95	76	93	84	88	82	84	82	79	79	81	84	87	74	67	67	92	79	82	80	81	78	87	63	80	82	89	102
91	106	109.333	83.6667	79.3333	77.6667	70	69	81	85.3333	74.6667	75	79	79	78	81	81	77	78	75	79	77	75	74	75	74	74	75	82	78	75	74	73	76	96	93	85	80	68	76	82	85	84	81
92	124	110	102	79	81	61	79	84	87	77	72	69	74	67	69	69	71	71	64	64	69	65	67	64	68	66	62	62	64	56	81	86	88	92	95	95
93	114	97	91	99	76	67	72	72	83	95	91	82	76	74	82	76	76	92	87	86	94	93	98	96	94	102	104	96	84	82	71	86	71	76	85	74	71	71	80	88	87	90	97	87	82	88	87	83	90
94	96	89	97	82	81	72	76	95	97	78	95	96	85	85	71	79	102	96	99	95	111	99	90	97	96	95	102	101	111	99	90	89	90	93	90	90	100	96	96	95	113	100	104	88	95	107	89	68	66
95	96.6667	80.3333	70.3333	68	66.3333	70.3333	87	74	65.6667	67.6667	78.3333	90	102.333	77	82.3333	80	94.3333	92.6667	90	84.6667	86	83	79	90.6667	99.6667	89.3333	110.667	85.6667	77	76	76.3333	76.3333	76.6667	76	76.3333	99	101	110	111.333	102	105	101	99.6667	96.3333	94.3333	94.6667
96	97	94	89	78	76	74	86	116	113	103	90	82	80	106	119	113	114	109	97	103	98	96	104	98	94	90	94	109	113	114	93	91	90	93	93	105	105	117	113
97	89	91	84	78	91	72	69	66	79	76	62	67	71	92	100	100	96	98	84	78	78	95	78	81	75	69	69	67	68	71	94	95	94	97	100	103	98	96	93	76	63	61.6667	66.6667	66.6667	83.6667	69	67.3333	66.6667	81.3333
98	104	101	84	95	84	83	79	85	98	110	115	102	93	90	81	86	80	88	86	87	89	91	90	105	127	118	101	104	100	87	89	87	85	90	89	89	87	96	80	91	85	75	94	101	105	85	95	88	87
99	78	87	72	71	76	79	83	76	75	87	83	83	76	78	78	81	78	76	76	72	71	74	73	72	74	75	72	77	75	76	76	80	91	86	81	76	74	76	78	77	78	78	82	81	77	80	84	82	81
100	118	117	123	122	118	114	97	88	73	75	95	99	88	78	69	72	86	79	89	76	69	73	80	98	78	63	82	80	84	91	91	71	76	79	82	83	81	89	92	108	109	92	85	88	99	97	91	95	110
101	104	101	76	83	86	88	98	93	91	97	98	111	100	113	109	109	109	104	102	102	102	99	98	98	95	96	92	88	77	78	78	79	82	81	83	85	86	86	89	89	94	91	95	105	97	93	88	86	85
102	98	102	72	54	78	71	63	64	87	82	67	66	65	68	73	74	81	85	85	87	85	83	82	83	82	82	78	78	80	79	77	75	72	75	75	74	79	75	72	73	98	108	99	90	76	67	72	81	80
103	90.6667	80	63.6667	63.6667	66.6667	63	71	72.6667	70.3333	79	85.3333	85	86.6667	87	88	88	89	87	88	85	88	88	89	90	93	90	92	95	86	90	88	83	94	96	95	96	93	92	78	83	92	97	100	103	104	104	117	98	99
104	115	106	103	64	79	75	62	66	64	64	89	87	91	84	78	63	65	70	74	77	78	90	90	96	118	105	101	98	101	106	103	105	101	116	110	106	101	102	98	91	81	78	91	92	93	91	90	88	89
105	103	110	72	78	67	65	62	74	65	59	55	62	62	74	114	113	97	90	85	84	87	82	95	84	80	77	84	82	81	78	83	83	93	91	101	98	95	97	101	102	114	117	107	89	82	87	90	93	94
106	85	109	67	78	76	74	73	71	73	100	108	104	92	93	107	107	99	93	88	85	85	83	86	88	84	85	86	84	85	86	84	86	85	84	85	86	84	87	85	93	99	99	94	90	88	87	94	83	78
107	99	94	63	70	74	75	67	87	126	121	109	97	90	87	86	85	80	76	77	79	79	76	78	76	79	78	80	77	75	75	75	85	84	83	85	87	87	88	91	79	88	82	80	82	75	62	102	116	106
108	124	95	93	90	85	82	82	82	88	103	98	97	90	88	86	93	93	94	87	91	83	89	84	79	82	87	86	87	91	92	92	95	102	89	87	87	103	103	97	85	85	93	87	87	87	92
109	130	110	72	84	83	86	86	87	74	69	81	120	112	113	98	96	99	99	98	95	93	104	93	87	89	91	96	96	93	88	81	80	78	78	81	77	78	94	92	87	91	102	82	82	104	110	91	83	93
110	98.6667	84	111.333	80	81.3333	80.6667	76	73	76.6667	94.6667	98.6667	96.6667	94.6667	90	87	85.3333	87.6667	89.3333	81	82.3333	78.3333	84.3333	84.6667	90	89	97	101.333	86.3333	80.3333	85	85.6667	80.3333	82	79	79.3333	81	83	85.6667	86	87.6667	88.6667	87.3333	90.3333	93.3333	94.3333	86.3333	81	73	75
111	104	102	77	75	67	63	75	81	84	83	79	78	77	73	72	72	71	75	74	68	72	71	73	71	72	70	72	71	74	73	70	69	68	73	77	85	74	61	63	69	73	71	74	79	80
112	85	81	68	61	63	72	75	96	90	80	82	83	80	76	78	76	77	80	79	80	80	80	82	80	79	80	76	79	79	79	79	84	83	80	82	84	87	87	85	67	67	68	71
113	94	98	69.3333	59	59	59	83.6667	86.3333	79.6667	84.3333	68.3333	73	67.3333	66.3333	65	63.3333	62	61	62	59	62	83	86	69	62	75	74	79	74	78	72	79	93	87	77	73	73	76	80
114	110	53	79	65	63	75	65	63	71	56	58	101	109	100	85	81	80	78	75	73	74	72	77	70	66	70	91	79	76	69	74	67	59	63	76	76
115	111	113	109	111	99	78	65	65	62	60	66	96	90	86	89	83	85	78	82	78	79	78	79	85	87	72	80	82	82	81	80	79	79	77	80	80	62	72	70	73	103	101	91	88	85	86	89	81	81
116	104	101	105	81	79	81	111	117	112	102	96	93	85	77	92	93	95	95	96	91	111	100	105	108	133	122	132	104	98	101	101	103	105	107	106	95	91	91	99	98	99	95	98	97	95	95	96	99	96
117	93	70	68	66	89	99	90	85	89	81	79	83	76	76	74	74	78	70	93	93	77	76	80	79	84	77	77	94	84	82	87
118	94	95	66	71	60	73	72	80	86	87	97	96	94	87	93	87	98	87	89	86	89	80	88	91	86	87	88	85	81	82	84	83	76	76	73	75	71	76	84	88	95	83	82	84	85	89	86
119	110	118	76	76	79	84	87	85	90	90	83	81	79	80	82	87	91	91	94	97	103	97	95	92	100	110	115	109	96	99	101	98	98
120	89	81	76	73	75	74	78	90	89	80	80	77	68	79	89	79	67	70	70	67	67	86	87	76	71	77	77	94	81	88	80	81	84	85	113	100	87	83	80	79	78	82	77
121	93	96	79	58	59	97	79	85	102	89	90	82	96	80	74	73	77	77	76	71	68	91	80	95	74	77	89	95	81	77	105	81	91	86	87	94	96	94	90	98	96
122	98	69	72	76	76	99	95	97	90	79	76	77	90	89	87	81	79	79	78	79	81	81	87	92	95	90	87	87	90	90	95	91	90	86	92	87	82	83	82	87	89	82	88	89	87	107	97	93	96
123	73	70	49	66	58	64	75	60	56	55	62	63	67	70	78	76	70	59	64	62	79	69	66	73	76	70	70	72	76	71	67	75	72	82	70	86	70	71	73	75	77	72	70	74	75	78	74	71	73
124	101	92	96.3333	65.3333	69	69.3333	73	87.6667	96	103.667	77.6667	71.6667	84.6667	79.6667	81	87.6667	83.6667	74	82	73.3333	88	83.3333	73.3333	72.6667	83.6667	79.3333	74	77	73.3333	73.6667	71	69.6667	75	76	78.6667	75.6667	70	70.6667	72	73.6667	69.3333	68.3333	69	70.3333	68	70	68.3333	68.6667	71.3333
125	88	90	86	84	64	71	65	66	64	75	105	94	91	82	79	79	77	77	73	80	80	79	79	77	71	75	74	76	75	77	78	77	79	81	79	87	77	81	88	99	86	84	85	77	79	94	90	86	86
126	104	107	104	88	76	75	70	70	77	90	81	84	72	82	83	78	81	87	88	84	98	97	89	87	87	84	87	83	78	80	82	82	81	80	85	86	80	77	77	79	76	75	94	101	102	83	85	81	75
[truncated: 73 more columns]
