# Supplementary material for: Renal Water Conservation and Plasma Creatinine in Colorectal Cancer Surgery: A Single-Group Clinical Study
Source: Front Med (Lausanne). 2022 May 31;9:837414. doi: 10.3389/fmed.2022.837414 (PMC9195291; doi:10.3389/fmed.2022.837414)
Supplement: Supplementary file 2 [file Table_2.XLS]

## Sheet: 疾病和用药
Case nr	Disease	Stage
1	Ascending colon cancer	without metastasis
2	Right colon cancer	without metastasis
3	Ascending colon cancer	without metastasis
4	Straight sigmoid adenocarcinoma	without metastasis
5	rectal cancer	without metastasis
6	Straight sigmoid colon cancer	Lymphatic metastasis
7	Colon cancer	without metastasis
8	Lipoma of colon	without metastasis
9	Sigmoid colon cancer	Lymphatic metastasis
10	rectal cancer	Lymphatic metastasis
11	rectal cancer	Lymphatic metastasis
12	rectal cancer	without metastasis
13	Descending sigmoid colon cancer	without metastasis
14	Straight sigmoid colon cancer	Lymphatic metastasis
15	rectal cancer	without metastasis
16	Ascending colon cancer	Lung metastasis
17	Colon cancer	without metastasis
18	Sigmoid colon cancer	without metastasis
19	Straight sigmoid colon cancer	without metastasis
20	Adenocarcinoma of splenic flexure of colon	Lymphatic metastasis
21	Transverse colon cancer	Lymphatic metastasis
22	Straight sigmoid colon cancer	Lymphatic metastasis and liver metastasis
23	Straight sigmoid colon cancer	Lymphatic metastasis
24	Transverse colon cancer	Lymphatic metastasis
25	Sigmoid colon cancer	Lymphatic metastasis and liver metastasis
26	Straight sigmoid colon cancer	without metastasis
27	rectal cancer	without metastasis
28	Sigmoid colon cancer	without metastasis
29	Carcinoma of rectum sigmoid junction	without metastasis
30	rectal cancer	without metastasis
31	Descending colon cancer	without metastasis
32	Straight sigmoid colon cancer	Lymphatic metastasis
33	rectal cancer	without metastasis
34	Colon cancer	Lymphatic metastasis and liver metastasis
35	rectal cancer	Lymphatic metastasis, liver metastasis, lung metastasis
36	Straight sigmoid colon cancer	without metastasis
37	Straight sigmoid colon cancer	without metastasis
38	Ascending colon cancer	Lymphatic metastasis
39	rectal cancer	Lymphatic metastasis
40	Descending colon cancer	Lymphatic metastasis
41	rectal cancer	Lymphatic metastasis
42	Sigmoid colon cancer	without metastasis
43	Sigmoid colon cancer	Lymphatic metastasis
44	rectal cancer	without metastasis
45	Ascending colon cancer	without metastasis
46	Right colon cancer	Lymphatic metastasis
47	Colon cancer	without metastasis
48	rectal cancer	without metastasis
49	Straight sigmoid colon cancer	Lymphatic metastasis
50	Straight sigmoid colon cancer	without metastasis
51	Descending colon cancer	Lymphatic metastasis
52	Non Hodgkin lymphoma	Lymphatic metastasis
53	rectal cancer	without metastasis
54	rectal cancer	Lymphatic metastasis
55	Colon cancer	without metastasis
56	Right colon cancer	without metastasis
57	Colon cancer	Lymphatic metastasis
58	Straight sigmoid colon cancer	Lymphatic metastasis, pelvic metastasis, liver metastasis
59	Straight sigmoid colon cancer	without metastasis
60	Straight sigmoid colon cancer	without metastasis
61	Descending colon cancer	Lymphatic metastasis
62	Straight sigmoid colon cancer	Lymphatic metastasis
63	rectal cancer	without metastasis
64	rectal cancer	without metastasis
65	Ascending colon cancer	without metastasis
66	rectal cancer	Lymphatic metastasis
67	Splenic flexure stromal tumor of colon	without metastasis
68	Colon cancer	Lymphatic metastasis
69	rectal cancer	without metastasis
70	Straight sigmoid colon cancer	without metastasis
71	Straight sigmoid colon cancer	without metastasis
72	Straight sigmoid colon cancer	without metastasis
73	Straight sigmoid colon cancer	without metastasis
74	rectal cancer	without metastasis
75	Sigmoid stromal tumor	without metastasis
76	Colon cancer	without metastasis
77	Rectal adenocarcinoma	Lymphatic metastasis
78	Macroadenoma of right colon	without metastasis
79	Right colon cancer	Lymphatic metastasis
80	Adenocarcinoma of colon	without metastasis
81	Sigmoid adenocarcinoma	without metastasis
82	Straight sigmoid adenocarcinoma	without metastasis
83	Straight sigmoid adenocarcinoma	without metastasis
84	Rectal adenocarcinoma	without metastasis
85	Adenocarcinoma of colon	Lymphatic metastasis
86	Colon cancer	without metastasis
87	Straight sigmoid adenocarcinoma	Lymphatic metastasis
88	rectal cancer	without metastasis
89	Descending colon adenoma	without metastasis
90	Rectal adenocarcinoma	without metastasis
91	Rectal adenocarcinoma	without metastasis
92	Sigmoid adenocarcinoma	without metastasis
93	Ascending colon cancer	Lymphatic metastasis
94	Transverse colon cancer	Lymphatic metastasis,abdominal wall, abdominal cavity and small intestine metastasis
95	Ascending colon cancer	Lymphatic metastasis
96	Straight sigmoid adenocarcinoma	without metastasis
97	Colon cancer	without metastasis
98	Rectal adenocarcinoma	without metastasis
99	rectal cancer	without metastasis
100	Right colon cancer, sigmoid adenoma	without metastasis
101	Rectal adenocarcinoma	Lymphatic metastasis
102	rectal cancer	without metastasis
103	Straight sigmoid adenocarcinoma	without metastasis
104	Colon cancer	without metastasis
105	rectal cancer	without metastasis
106	rectal cancer	without metastasis
107	Rectal adenocarcinoma	Lymphatic metastasis
108	Colon cancer	without metastasis
109	Rectal adenocarcinoma	Lymphatic metastasis
110	rectal cancer	without metastasis
111	rectal cancer	without metastasis
112	Rectal adenocarcinoma	without metastasis
113	Colon cancer	Lymphatic metastasis
114	Straight sigmoid adenocarcinoma	Lymphatic metastasis
115	rectal cancer	without metastasis
116	Colon cancer	without metastasis
117	Sigmoid adenocarcinoma	without metastasis
118	Descending sigmoid colon cancer	Lymphatic metastasis
119	Sigmoid adenocarcinoma	without metastasis
120	Right colon cancer	Lymphatic metastasis
121	Rectal adenocarcinoma	without metastasis
122	Rectal adenocarcinoma	Lymphatic metastasis
123	Colon cancer	without metastasis
124	Rectal adenocarcinoma	Lymphatic metastasis
125	Straight sigmoid colon cancer	without metastasis
126	Descending colon cancer	Lymphatic metastasis
