# Supplementary material for: Renal Water Conservation and Plasma Creatinine in Colorectal Cancer Surgery: A Single-Group Clinical Study
Source: Front Med (Lausanne). 2022 May 31;9:837414. doi: 10.3389/fmed.2022.837414 (PMC9195291; doi:10.3389/fmed.2022.837414)
Supplement: Supplementary file 4 [file Table_4.XLS]

## Sheet: urine index
				Pre-surgery				Post-surgery				One day after surgery
Case number	Date	Gender	Age	Urine colour	Urine Cr	Specific gravity	Osmolality	Urine colour	Urine Cr	Specific gravity	Osmolality	Urine colour	Urine Cr	Specific gravity	Osmolality
1	2018-08-09	Male	51	1	3079.9	1.006	0.249	1	3248.5	1.0146	0.378	2	8528.5	1.012	0.393
2	2018-08-17	Male	61	5	8790.7	1.0151	0.583	5	8132.2	1.0341	0.716	2	5024.2	1.013	0.539
3	2018-08-31	Male	65	3	9583.8	1.0173	0.678	1	5183.1	1.017	0.305	2	7251.8	1.0211	0.659
4	2018-09-18	Female	53	1	1565.8	1.0053	0.254	1	463.7	1.006	0.214	3	7709.3	1.0209	0.708
5	2018-10-09	Male	53	1	4096	1.0087	0.417	3	5279.8	1.0218	0.429	3	9104.4	1.0357	0.869
6	2018-10-10	Female	30	3	9835	1.0175	0.709	1	4126.5	1.0143	0.26	1	3303.6	1.0176	0.496
7	2018-10-12	Female	40	1	5043.5	1.0099	0.459	1	3647.5	1.0073	0.31	1	6567.5	1.0267	0.828
8	2018-10-25	Male	75	1	1974.3	1.0064	0.191	1	1302.7	1.0136	0.39	4	11952.3	1.0298	0.878
9	2018-10-27	Female	55	1	2796.1	1.0077	0.308	1	1704.5	1.0189	0.51	3	6107.4	1.0201	0.841
10	2018-11-03	Male	64	2	7896.4	1.0128	0.469	2	3965.7	1.0193	0.416	5	6835.2	1.0149	0.477
11	2018-11-08	Male	67	3	7516.6	1.0144	0.506	4	10573.4	1.0564	0.634	2	7001.6	1.0166	0.564
12	2018-11-13	Male	63	4	10886	1.0211	0.741	5	8074.4	1.046	0.565	5	9840.9	1.0206	0.761
13	2018-11-14	Male	69	2	3018.7	1.0074	0.285	2	2078.1	1.0137	0.35	2	6348	1.0139	0.571
14	2018-11-15	Female	64	1	2248	1.0059	0.224	1	2964.6	1.0214	0.408	5	11528.6	1.0228	0.682
15	2018-11-15	Male	62	4	9615	1.0276	0.971	2	3242.7	1.0118	0.269	5	8899.1	1.0287	0.95
16	2018-11-17	Male	64	1	2121.8	1.005	0.2	1	1069.8	1.013	0.42	4	10570.5	1.0356	1.027
17	2018-11-21	Male	55	3	9125.2	1.0203	0.746	5	7870.8	1.0426	0.522	5	9755	1.016	0.623
18	2018-11-21	Male	61	1	7058.7	1.0107	0.392	3	8526.6	1.0248	0.43	3	8512.8	1.0212	0.621
19	2018-11-21	Male	65	1	2902.9	1.0065	0.283	1	2528.3	1.0125	0.322	5	9905.6	1.0254	0.853
20	2018-11-24	Male	48	1	8534.8	1.0137	0.575	2	7510.3	1.0374	0.682	4	9717.8	1.0225	0.825
21	2018-11-28	Female	70	1	4989.4	1.0113	0.451	1	1793.3	1.0079	0.14	5	9209	1.0226	0.727
22	2018-12-01	Female	44	2	7211.7	1.0155	0.548	2	4862.1	1.026	0.498	5	9004.9	1.0162	0.611
23	2018-12-01	Male	69	2	8187.9	1.0132	0.539	5	7959	1.0439	0.737	5	6146.3	1.0229	0.817
24	2018-12-04	Male	30	1	6383.7	1.0101	0.284	5	9359.6	1.0286	0.302	1	4623.5	1.0137	0.603
25	2018-12-06	Male	59	5	9550.2	1.0251	0.771	5	8309.2	1.0241	0.708	6	8501.7	1.0231	0.627
26	2018-12-07	Male	81	1	5381.4	1.0112	0.396	2	5101.6	1.017	0.395	5	8813.2	1.0156	0.433
27	2018-12-19	Male	67	3	8574.3	1.019	0.76	4	9246.8	1.0494	0.767	3	5213.8	1.0176	0.608
28	2018-12-20	Female	38	3	11871.6	1.0266	1.013	3	7702.5	1.05	0.87	3	9732.1	1.0274	1.02
29	2018-12-25	Male	83	5	10010.8	1.0257	0.631	5	8280.5	1.039	0.58	5	9264.2	1.026	0.606
30	2018-12-26	Male	60	1	5295.3	1.0111	0.46	2	5481.2	1.0208	0.512	3	8508	1.0165	0.53
31	2018-12-27	Male	70	1	2640.1	1.0056	0.195	5	6100.4	1.0242	0.474	5	5542.7	1.0155	0.491
32	2019-01-02	Male	69	4	11780.1	1.0189	0.698	2	3321.6	1.0192	0.416	4	11368.4	1.0316	0.929
33	2019-01-05	Female	65	2	7943.1	1.0191	0.644	5	4503.5	1.0286	0.509	5	9882.2	1.0188	0.661
34	2019-01-05	Female	66	1	1656.7	1.0078	0.333	1	3815.5	1.0251	0.27	3	8330.9	1.0194	0.627
35	2019-01-12	Female	65	2	5074	1.0108	0.357	1	451.2	1.007	0.294	1	3226.1	1.0147	0.614
36	2019-01-15	Male	76	2	8516.8	1.0129	0.54	2	5062.3	1.0286	0.547	3	5934.5	1.0177	0.698
37	2019-01-16	Male	72	4	11890.8	1.0239	0.71	4	7963.3	1.0351	0.563	3	8330.7	1.0189	0.669
38	2019-01-17	Male	75	2	8199.1	1.0126	0.536	5	9617.5	1.0288	0.501	4	7996.3	1.0301	0.828
39	2019-01-25	Male	51	1	4576	1.011	0.423	2	6433.6	1.0409	0.555	2	6175.9	1.0164	0.57
40	2019-02-05	Male	54	3	7979.9	1.0182	0.735	5	9768.9	1.0306	0.644	3	9333	1.0266	0.888
41	2019-02-20	Female	39	2	8427.5	1.0163	0.634	2	4485.8	1.0143	0.375	2	3640.7	1.0145	0.66
42	2019-02-22	Male	68	1	4682.4	1.0092	0.392	1	2083.1	1.0115	0.294	2	9821.4	1.0225	0.878
43	2019-02-23	Female	57	1	1510.2	1.0036	0.141	5	3084.1	1.0192	0.299	3	7829.3	1.0308	0.893
44	2019-03-01	Female	49	1	3208.1	1.0087	0.312	2	4190.5	1.0234	0.376	5	5857	1.0301	0.944
45	2019-03-07	Female	51	2	9053.8	1.0189	0.778	3	5987.8	1.0349	0.683	3	5341.4	1.0146	0.591
46	2019-03-08	Male	71	2	9937.3	1.016	0.626	2	6342.3	1.0241	0.46	5	11608.8	1.035	1.046
47	2019-03-09	Male	69	1	2227.2	1.0082	0.284	2	2378.2	1.0148	0.455	3	8827.1	1.028	0.789
48	2019-03-14	Male	70	1	3976.8	1.0097	0.389	3	3366.8	1.0156	0.415	5	9519.3	1.0307	0.758
49	2019-03-16	Male	50	1	3065.8	1.0063	0.215	2	8115.5	1.0339	0.268	3	8520.8	1.0166	0.632
50	2019-03-20	Male	57	2	8707.1	1.0195	0.668	2	8717.7	1.0163	0.201	3	10479.6	1.0281	0.808
51	2019-03-22	Female	53	1	1873	1.0066	0.23	2	1980.8	1.0143	0.349	3	4398.4	1.0193	0.639
52	2019-03-22	Male	53	2	9218.9	1.0168	0.661	4	11503.4	1.0483	0.748	3	11262.8	1.0238	0.839
53	2019-03-23	Male	72	2	8424.3	1.016	0.61	3	8073.6	1.0271	0.512	3	8782.4	1.0228	0.796
54	2019-03-23	Male	61	1	4508.2	1.0124	0.523	5	7736.1	1.0305	0.606	3	5260.2	1.0236	0.787
55	2019-03-28	Female	75	1	1579.6	1.0059	0.254	1	3008.6	1.0225	0.416	2	5848.6	1.0153	0.374
56	2019-03-29	Male	62	7	10415.4	1.0313	0.915	7	8318.1	1.0472	0.773	7	1029.7	1.0369	1.102
57	2019-04-02	Male	71	1	1626.3	1.0032	0.131	1	1866.5	1.0141	0.354	1	3362.6	1.0107	0.396
58	2019-04-09	Male	53	1	2040.7	1.0052	0.165	5	5322.4	1.0382	0.653	1	1433	1.0037	0.136
59	2019-04-13	Male	55	2	5958.8	1.0101	0.287	2	3856.7	1.0181	0.297	2	5757	1.018	0.674
60	2019-04-19	Male	63	3	11135.1	1.0191	0.748	2	4160.3	1.0189	0.34	2	2737.3	1.011	0.384
61	2019-04-19	Female	82	1	1575.5	1.0056	0.256	1	1728.7	1.0123	0.37	2	7204.7	1.0374	0.598
62	2019-04-25	Male	71	1	2147.7	1.0069	0.312	1	1085.2	1.0073	0.277	1	5381.5	1.0131	0.477
63	2019-04-26	Female	70	1	782.5	1.0048	0.225	1	694.4	1.0072	0.279	6	12042.2	1.0265	0.594
64	2019-04-27	Male	47	2	7824.6	1.012	0.445	5	10640.8	1.0169	0.375	3	10428.5	1.0216	0.702
65	2019-05-16	Male	35	3	11829.9	1.0191	0.735	1	2969.5	1.0171	0.415	3	10094	1.0277	0.713
66	2019-06-06	Female	60	1	6855.6	1.0123	0.551	1	3220	1.0152	0.462	2	5974.4	1.0131	0.397
67	2019-06-06	Male	67	1	1815.1	1.003	0.113	3	7209.8	1.031	0.48	3	6853.6	1.0113	0.35
68	2019-06-07	Male	45	1	9681	1.0184	0.696	2	6151.4	1.0185	0.264	3	11044	1.0242	0.744
69	2019-06-07	Female	66	1	4012.6	1.0106	0.335	2	939.7	1.0092	0.203	2	2646.2	1.0127	0.462
70	2019-06-13	Male	55	1	4434.3	1.0075	0.242	1	4672.1	1.0096	0.54	3	9825.1	1.0194	0.629
71	2019-06-19	Male	63	3	10860.2	1.0184	0.722	1	1128.9	1.0082	0.29	2	3272.2	1.0107	0.364
72	2019-06-20	Male	79	1	1722.8	1.0056	0.223	2	2383.2	1.0155	0.381	2	3233.8	1.0061	0.194
73	2019-06-22	Male	58	1	3455.4	1.0063	0.219	2	2258	1.013	0.458	7	10251.4	1.0257	0.689
74	2019-06-26	Male	68	3	8997.6	1.0181	0.695	5	9949	1.0376	0.701	5	8518.6	1.0161	0.718
75	2019-06-26	Male	48	5	12210.2	1.0224	0.64	1	757.4	1.0088	0.351	3	8487.7	1.0249	0.682
76	2019-07-12	Female	77	1	946.7	1.0034	0.14	1	2626.3	1.0229	0.442	3	6188.5	1.019	0.68
77	2019-07-25	Female	45	3	8810.6	1.025	0.84	2	4150.2	1.02	0.373	3	8164.3	1.0193	0.59
78	2019-08-01	Female	64	1	3290.9	1.0082	0.334	1	3017.9	1.0253	0.443	3	9104.9	1.0244	0.837
79	2019-08-07	Male	67	3	7935	1.0151	0.582	1	5931.5	1.0243	0.707	1	5736.9	1.0188	0.651
80	2019-08-08	Male	64	1	1869.8	1.0053	0.214	1	1109.3	1.0115	0.365	5	11082.9	1.0248	0.667
81	2019-08-14	Male	70	1	2149.6	1.0075	0.258	1	2608.2	1.0185	0.526	2	4108.6	1.0127	0.453
82	2019-08-15	Male	64	1	3609.4	1.0077	0.227	3	7298.4	1.0325	0.395	2	4127.9	1.0145	0.509
83	2019-08-31	Female	69	1	2408.1	1.0069	0.287	1	1644.8	1.0094	0.233	5	10843.9	1.0319	0.852
84	2019-09-06	Male	74	3	11786.3	1.0266	0.848	1	4010.1	1.0269	0.454	5	10138.1	1.021	0.68
85	2019-09-11	Female	80	1	953.1	1.0041	0.18	1	795.7	1.0102	0.361	5	7954.1	1.0342	0.405
86	2019-09-13	Male	62	1	1545.3	1.0056	0.239	1	873.6	1.0085	0.297	3	10129.7	1.0203	0.614
87	2019-09-19	Female	64	1	859	1.0068	0.283	1	999.1	1.0102	0.376	3	8657.7	1.0204	0.587
88	2019-10-04	Female	67	1	1862.9	1.008	0.332	1	909.7	1.0107	0.341	1	557.9	1.0035	0.154
89	2019-10-05	Male	55	5	8855.8	1.0213	0.612	5	4920.4	1.0271	0.449	5	7664	1.0155	0.489
90	2019-10-11	Male	67	3	9386.5	1.0151	0.494	3	2405.7	1.0155	0.371	3	4057.6	1.0134	0.438
91	2019-10-12	Male	62	2	3873.8	1.0126	0.422	1	1416.7	1.0116	0.446	4	7998.7	1.0223	0.674
92	2019-10-12	Female	74	1	1178.1	1.0055	0.188	1	572	1.0094	0.351	4	9362.8	1.0322	0.707
93	2019-10-16	Female	66	1	1226.2	1.004	0.124	2	2333.6	1.019	0.437	3	6586.5	1.0263	0.645
94	2019-10-17	Male	54	2	9192.5	1.0169	0.647	2	5315.5	1.0223	0.576	6	12059.4	1.0279	0.855
95	2019-10-18	Female	55	2		1.0082	0.348	3	4723.7	1.0324	0.512	3	6269.1	1.0172	0.659
96	2019-10-24	Male	50	5	6539.8	1.0143	0.474	6	8394.8	1.0274	0.618	6	8032.2	1.0192	0.674
97	2019-10-26	Female	73	1	1730.5	1.0029	0.082	2	2882	1.018	0.492	3	4918	1.0191	0.552
98	2019-10-26	Male	72	2	3928	1.0106	0.375	3	3977.7	1.0205	0.514	5	7561.9	1.0198	0.744
99	2019-10-30	Male	65	2	3435.5	1.0066	0.245	3	3487.4	1.0174	0.459	4	9756	1.0027	0.746
100	2019-10-31	Male	52	2	5901.1	1.0079	0.292	5	9330.6	1.0373	0.535	2
101	2019-11-13	Female	67	1	2451.6	1.007	0.217	1	2252.5	1.0158	0.487	1	1939.3	1.0061	0.158
102	2019-11-16	Male	77	1	2145	1.0079	0.263	1	1151	1.0094	0.303	6	9735.3	1.0272	0.733
103	2019-11-21	Female	53	2	8547.2	1.0143	0.581	1	1723.9	1.0146	0.308	6	11624.5	1.0523	0.971
104	2019-11-22	Male	62	4	10906.1	1.023	0.743	2	3936	1.0187	0.568	3	5205.1	1.0156	0.549
105	2019-11-23	Male	64	3	8945.1	1.0204	0.708	2	2433.5	1.0184	0.497	5	9901.2	1.0238	0.797
106	2019-11-27	Male	60	3	8241.2	1.0043	0.256	3	7367	1.0105	0.252	3	7764	1.0096	0.554
107	2019-11-27	Male	70	4	9502.7	1.0133	0.54	3	3553.4	1.0108	0.367	3	7805.8	1.021	0.679
108	2019-11-30	Female	45	6	33586	1.0241	0.65	6	11080.6	1.0454	0.669	4	6840.9	1.0198	0.696
109	2019-11-30	Male	65	3	8265.5	1.0096	0.351	3	3246.2	1.0116	0.279	5	9503.8	1.0186	0.571
110	2019-12-04	Male	77	3	9627.4	1.018	0.555	2	2270.5	1.0115	0.406	4	9893.6	1.0259	0.771
111	2019-12-05	Male	53	2	6175	1.0224	0.467	4	9326.3	1.0242	0.338	1	1182.1	1.0041	0.098
112	2019-12-06	Male	51	4	7939.1	1.0236	0.882	3	4470.8	1.0111	0.248	1	2984	1.0047	0.158
113	2019-12-11	Female	72	1	2563.7	1.012	0.431	1	1279.4	1.0135	0.407	6	10338.7	1.0324	0.772
114	2019-12-14	Male	77	3	8968.8	1.0134	0.519	3	6514.8	1.0274	0.507	5	6210.3	1.0123	0.411
115	2019-12-19	Male	65	2	4009	1.0097	0.415	1	2099.6	1.0047	0.192	5	8926	1.0147	0.525
116	2019-12-27	Male	67	1	5275.1	1.0072	0.248	5	11550.1	1.041	0.514	3	4881.3	1.0109	0.348
117	2019-01-08	Female	49	3	7985.4	1.0213	0.825	2	3729.6	1.0209	0.579	5	10397.1	1.0299	0.845
118	2019-01-17	Male	47	3	8878.7	1.0161	0.539	4	6130.6	1.0127	0.274	4	11620.5	1.0241	0.785
119	2019-01-18	Female	54	1	3221.5	1.006	0.233	2	4686.2	1.0123	0.328	4	7248.6	1.0358	0.695
120	2019-01-23	Female	38	4	8752.2	1.0321	0.873	5	10585.3	1.0409	0.853	1	3395.2	1.0114	0.325
121	2019-02-21	Male	54	1	1620.7	1.0036	0.132	3	5504.8	1.0232	0.359	5	9612.3	1.0189	0.631
122	2019-02-22	Female	68	1	3573.9	1.0078	0.246	3	5091.3	1.0258	0.45	3	7276.1	1.0219	0.816
123	2019-02-25	Male	59	5	9755.8	1.0077	0.29	5	9047.1	1.0303	0.403	1	2214.6	1.0085	0.175
124	2019-03-07	Male	69	3	6168.4	1.0077	0.358	3	3615	1.0153	0.543	3	5212.3	1.0181	0.529
125	2019-11-07	Male	67	1	2222.7	1.0067	0.192	3	2837.4	1.007	0.176	5	10712.5	1.0259	0.93
126	2019-11-28	Male	54	3	8274.1	1.0131	0.553	5	9801.6	1.0443	0.617	3	8160.8	1.0178	0.52

## Sheet: intake and output
				year	kg	cm	ml	ml	ml	ml	ml	ml
case number	date	gender	ASA	age	BW	HT	blood loss	blood trsfusion	RL	voluven	pre-surgery urine	post-surgery urine
1	2018-08-09	Male	2	51	64	172	50	0	3000	500	85	800
2	2018-08-17	Male	1	61	72	178	150	0	3000	500	120	240
3	2018-08-31	Male	2	65	63	174	120	0	2500	500	25	635
4	2018-09-18	Female	2	53	53	160	50	0	2500	500	290	120
5	2018-10-09	Male	2	53	71	165	200	0	2000	500	110	630
6	2018-10-10	Female	2	30	45	160	110	460	2000	500	23	500
7	2018-10-12	Female	2	40	54	158	110	0	2000	0	80	270
8	2018-10-25	Male	2	75	70	170	300	0	3000	500	320	100
9	2018-10-27	Female	2	55	50	157	110	0	2000	500	130	220
10	2018-11-03	Male	2	64	73	174	100	0	2000	500	60	560
11	2018-11-08	Male	2	67	77	167	50	0	1100	500	100	250
12	2018-11-13	Male	2	63	65	175	50	0	2500	500	160	150
13	2018-11-14	Male	2	69	61	170	100	0	2000	500	400	800
14	2018-11-15	Female	2	64	58	158	50	0	800	500	550	350
15	2018-11-15	Male	2	62	60.5	165	120	0	2000	500	15	600
16	2018-11-17	Male	2	64	71	165	120	0	1000	500	450	100
17	2018-11-21	Male	2	55	85	172	110	0	1000	500	150	240
18	2018-11-21	Male	2	61	75	178	50	0	1500	300	200	140
19	2018-11-21	Male	2	65	51	160	80	0	2000	500	400	650
20	2018-11-24	Male	2	48	70	170	220	240	1700	500	180	300
21	2018-11-28	Female	2	70	56	158	50	0	600	320	70	730
22	2018-12-01	Female	2	44	70	166	50	200	1500	500	60	410
23	2018-12-01	Male	2	69	57.5	170	120	0	1500	500	20	200
24	2018-12-04	Male	1	30	67	171	150	0	2200	500	400	240
25	2018-12-06	Male	2	59	58	162	50	0	2000	500	110	60
26	2018-12-07	Male	2	81	72.5	165	60	0	1600	500	280	300
27	2018-12-19	Male	2	67	42	148	50	0	1450	500	60	110
28	2018-12-20	Female	2	38	56	150	80	600	1600	500	15	130
29	2018-12-25	Male	2	83	48	160	50	0	1000	500	70	150
30	2018-12-26	Male	2	60	74	170	100	0	2300	500	300	1100
31	2018-12-27	Male	2	70	52	150	50	0	1900	500	150	400
32	2019-01-02	Male	1	69	71	172	50	0	1400	500	20	600
33	2019-01-05	Female	2	65	50	150	100	0	1800	500	20	400
34	2019-01-05	Female	2	66	50	157	100	230	2200	500	250	400
35	2019-01-12	Female	2	65	56	154	60	250	1800	500	130	1200
36	2019-01-15	Male	2	76	70	164	100	0	1800	500	180	480
37	2019-01-16	Male	2	72	66	165	100	0	750	500	20	150
38	2019-01-17	Male	2	75	56	158	100	0	1500	500	180	80
39	2019-01-25	Male	2	51	50	160	50	0	1600	500	280	230
40	2019-02-05	Male	2	54	79	182	100	0	1600	500	100	250
41	2019-02-20	Female	2	39	52	156	40	0	2100	500	20	370
42	2019-02-22	Male	2	68	66	167	40	0	1900	500	130	870
43	2019-02-23	Female	2	57	56	159	50	470	1500	500	300	350
44	2019-03-01	Female	1	49	55	161	50	0	160	500	350	380
45	2019-03-07	Female	2	51	59	153	50	0	1600	500	80	300
46	2019-03-08	Male	2	71	70	163	50	460	2000	500	80	300
47	2019-03-09	Male	3	69	64	168	300	420	2000	500	470	530
48	2019-03-14	Male	2	70	62.5	168	100	0	2400	500	350	490
49	2019-03-16	Male	2	50	65	175	50	0	1100	500	280	120
50	2019-03-20	Male	2	57	75	172	50	0	1500	500	110	430
51	2019-03-22	Female	2	53	63	160	100	250	1600	500	320	560
52	2019-03-22	Male	1	53	61.5	168	100	0	2800	500	100	75
53	2019-03-23	Male	2	72	60	170	100	0	1200	500	100	180
54	2019-03-23	Male	2	61	77	170	100	0	2100	500	200	340
55	2019-03-28	Female	2	75	46	142	50	0	1600	500	230	300
56	2019-03-29	Male	3	62	65	170	100	450	3500	500	80	200
57	2019-04-02	Male	2	71	62	161	50	0	2400	500	350	600
58	2019-04-09	Male	2	53	55	170	200	200	2300	500	300	650
59	2019-04-13	Male	1	55	55	163	50	0	2200	500	200	380
60	2019-04-19	Male	2	63	62	156	150	0	2200	500	50	640
61	2019-04-19	Female	2	82	62	156	100	0	1100	500	480	470
62	2019-04-25	Male	2	71	61	170	100	0	2200	500	380	1400
63	2019-04-26	Female	2	70	50	155	20	0	1700	500	730	200
64	2019-04-27	Male	2	47	81	176	100	0	1400	500	250	560
65	2019-05-16	Male	1	35	68	165	100	0	2650	500	25	920
66	2019-06-06	Female	2	60	60	158	50	0	2000	500	50	570
67	2019-06-06	Male	2	67	59	165	100	0	2000	500	170	200
68	2019-06-07	Male	1	45	75	178	150	0	2400	500	80	600
69	2019-06-07	Female	2	66	61	156	200	0	2100	500	100	1000
70	2019-06-13	Male	2	55	77	175	100	0	1500	500	200	550
71	2019-06-19	Male	1	63	58	164	50	0	2550	500	70	700
72	2019-06-20	Male	2	79	59	154	150	0	1700	500	240	680
73	2019-06-22	Male	2	58	76	173	50	240	2100	500	300	1140
74	2019-06-26	Male	2	68	60	172	100	0	1600	500	170	240
75	2019-06-26	Male	1	48	56	178	50	0	1600	500	13	1020
76	2019-07-12	Female	2	77	56	150	100	0	1800	500	700	400
77	2019-07-25	Female	2	45	57	152	50	0	1800	500	7	580
78	2019-08-01	Female	2	64	59	157	20	0	1300	500	280	300
79	2019-08-07	Male	2	67	75	177	20	0	1100	500	180	340
80	2019-08-08	Male	2	64	64	170	300	0	1300	500	450	1360
81	2019-08-14	Male	2	70	65	172	50	0	1600	500	490	610
82	2019-08-15	Male	2	64	64.5	170	50	0	1800	500	540	240
83	2019-08-31	Female	2	69	56	156	100	0	1800	500	190	550
84	2019-09-06	Male	2	74	55	158	50	0	1700	500	50	500
85	2019-09-11	Female	2	80	64	160	100	0	1350	500	400	800
86	2019-09-13	Male	1	62	69	168	50	0	1600	500	550	980
87	2019-09-19	Female	2	64	62	158	150	0	1700	500	650	820
88	2019-10-04	Female	2	67	51	153	50	0	1600	500	220	610
89	2019-10-05	Male	2	55	69	165	50	0	1600	500	40	380
90	2019-10-11	Male	2	67	50	166	50	0	1800	500	150	280
91	2019-10-12	Male	2	62	62	160	50	0	1500	500	150	850
92	2019-10-12	Female	2	74	44	155	50	0	1400	500	500	1130
93	2019-10-16	Female	2	66	50	156	200	0	2200	500	350	580
94	2019-10-17	Male	2	54	65	167	200	0	2300	500	90	580
95	2019-10-18	Female	2	55	55.5	158	150	0	2400	500	350	300
96	2019-10-24	Male	1	50	56	165	50	0	1800	400	240	200
97	2019-10-26	Female	2	73	57	160	100	0	1800	500	300	620
98	2019-10-26	Male	2	72	66	168	100	0	1500	500	180	940
99	2019-10-30	Male	2	65	60	178	100	0	1900	500	180	750
100	2019-10-31	Male	2	52	62	160	300	940	4100	1500	350	1200
101	2019-11-13	Female	2	67	70	158	50	0	1700	500	200	1080
102	2019-11-16	Male	2	77	63	165	50	0	2500	500	400	1350
103	2019-11-21	Female	2	53	67	158	50	0	1600	800	80	1200
104	2019-11-22	Male	2	62	72	165	20	0	2400	500	60	1050
105	2019-11-23	Male	2	64	69	174	100	0	2100	500	60	850
106	2019-11-27	Male	3	60	73	173	200	0	1500	500	200	350
107	2019-11-27	Male	2	70	70	165	150	0	3100	500	80	980
108	2019-11-30	Female	2	45	52	155	50	0	1400	500	20	110
109	2019-11-30	Male	2	65	70	170	100	0	1400	500	240	600
110	2019-12-04	Male	2	77	83	173	100	0	2400	500	20	650
111	2019-12-05	Male	2	53	62	172	100	0	1400	500	90	150
112	2019-12-06	Male	2	51	70	178	50	0	2300	500	30	550
113	2019-12-11	Female	2	72	43	146	50	0	2200	500	80	920
114	2019-12-14	Male	2	77	54	160	50	0	1500	500	80	150
115	2019-12-19	Male	2	65	73	175	50	0	2300	0	270	1100
116	2019-12-27	Male	2	67	65	165	150	0	2500	500	110	130
117	2019-01-08	Female	2	49	48	153	50	0	1800	250	20	200
118	2019-01-17	Male	1	47	67	173	50	0	1800	300	50	380
119	2019-01-18	Female	2	54	68	160	50	0	1500	400	370	320
120	2019-01-23	Female	2	38	57	160	20	0	1600	500	15	80
121	2019-02-21	Male	2	54	69	168	50	0	1600	500	280	580
122	2019-02-22	Female	2	68	57	158	100	0	1750	500	100	350
123	2019-02-25	Male	1	59	62	168	100	300	2800	500	25	350
124	2019-03-07	Male	2	69	69	170	200	0	3000	500	130	440
125	2019-11-07	Male	2	67	65	165	150	0	2600	0	340	500
126	2019-11-28	Male	1	54	62	171	50	0	1600	500	80	100

## Sheet: indicator and post-outcome
Pre-operation
Case number	Gender	Age	BW	Height	Total protein	albumin	IgG	IgA	IgM	C3	C4	SGPT	SGOT	Total bilirubin	Direct bilirubin	Indirect bilirubin	Cr	BUN	CRP	WBC	N	Lymphocyte	L%	Hb	Hct	Glu
1	Male	51	64	172	61.4	36	10.2	2.85	0.46	0.99	0.3	9.6	12	13.1	4.9	8.2	69.3	2.97	3.45	4.49	64.8	0.65	14.5	130	0.41	5.6
2	Male	61	72	178	70.7	40.5	13.1	2.61	0.69	1.24	0.3	14.9	17.2	14.6	5.3	9.3	64.5	6.8	7.09	6.48	63.1	1.85	28.5	148	0.45	5.35
3	Male	65	63	174	59.1	34.5	8.2	3.16	0.97	1.15	0.56	11.2	16.5	3.1	1.5	1.6	68.9	5.4	5.08	4.45	52.1	1.23	27.6	120	0.38	4.6
4	Female	53	53	160	66.1	40.7	11.3	3.31	0.66	0.86	0.37	9.1	15.9	11.3	3.6	7.7	67.9	2.67	1.28	4.78	61.7	27	27	131	0.4	5.46
5	Male	53	71	165	68.7	41.5	14.5	2.51	0.51	0.92	0.23	11.3	13.4	21.7	8.2	13.5	79.2	6.57	1.62	6.34	59.3	1.99	31.4	164	0.46	4.98
6	Female	30	45	160	73.4	42.9	10.9	2.43	1.6	1.18	0.4	9.4	14.4	14.4	6	8.4	58.1	3.41	3.98	4.95	61.6	1.56	31.5	110	0.34	4.65
7	Female	40	54	158	62.8	37.4	9.2	1.63	2.76	1.4	0.44	9.3	18.3	5.2	1.9	3.3	54	4.48	13.68	3.74	62.9	0.97	25.9	97	0.33	4.99
8	Male	75	70	170	74.7	44.4	13.7	2.53	1.2	1.27	0.33	23.7	22.2	11.4	4.8	6.6	67.8	4.36	7.06	3.74	68.2	0.8	21.4	139	0.42	4.93
9	Female	55	50	157	68.8	44.5	9.9	1.48	3.27	0.98	0.28	11.5	19.3	19.2	6	13.2	54.7	4.98	0.87	4.3	59.3	1.34	31.2	125	0.38	5.52
10	Male	64	73	174	65.8	40.5	11.4	2.81	0.61	0.95	0.24	9.9	13.1	11.7	5.2	6.5	71	6.67	0.43	3.2	67.8	0.48	15	117	0.34	4.92
11	Male	67	77	167	74.6	42.6	14.5	3.89	0.4	1.47	0.41	17.1	22.3	8.9	3.5	5.4	58	5.29	6.1	8	60.5	2.27	28.4	127	0.39	9.14
12	Male	63	65	175	65.7	38.1	10.1	2.96	0.39	1.22	0.35	23.3	25.7	5.9	2.4	3.5	64.4	4.22	6.79	4.37	57.4	1.07	24.5	130	0.38	6.1
13	Male	69	61	170	64.1	39.4	10.4	2.74	0.98	0.97	0.3	19.1	21.3	14.2	4.9	9.3	71.5	3.23	1.28	7.99	58.7	2.21	27.7	115	0.37	6.09
14	Female	64	58	158	69.4	40	14	2.4	0.92	1.26	0.27	16.2	25.1	11.7	4	7.7	70.7	6.38	5.33	5.64	49.6	2.13	37.8	114	0.35	5.37
15	Male	62	60.5	165	70.2	45	11.3	1.35	0.57	0.99	0.3	18.9	31.7	11	3.4	7.6	66.2	5.04	0.25	4.83	50.5	1.78	36.9	152	0.46	5.09
16	Male	64	71	165	68.1	41.9	11.5	1.78	0.61	1.19	0.33	34.6	38.6	11.1	4.4	6.7	83.3	6	1.2	5.51	60.1	1.49	27	149	0.45	6.4
17	Male	55	85	172	75.7	46.6	13.7	3.61	0.63	1.07	0.33	20.9	24.3	25.6	9.4	16.2	69.5	6.59	0.31	6.65	61.9	1.88	28.3	148	0.43	5.59
18	Male	61	75	178	63.5	38.5	9.1	2.26	1.28	1.15	0.34	15.4	15.6	9.1	4.5	4.6	75.3	4.56	6.91	6.68	61.4	1.78	26.6	141	0.44	4.78
19	Male	65	51	160	63.2	38.2	9.7	3.97	0.8	1	0.34	17.4	23.6	16.7	6.7	10	70.1	4.26	12.94	3.91	56	1.24	31.7	131	0.39	4.94
20	Male	48	70	170	69.3	42.2	10.7	2.93	1.16	1.22	0.34	40	27.7	10.9	5.2	5.7	62.8	3.76	4.2	6.51	54.7	2.43	37.3	144	0.44	5.83
21	Female	70	56	158	72.7	45.3	12.4	1.22	1.08	1.08	0.33	9.3	17.9	8.3	3.4	4.9	52	3.57	1.09	4.35	58.6	1.49	34.3	116	0.37	5.3
22	Female	44	70	166	81.9	50.2	11.8	1.98	1.34	1.45	0.35	22.5	27.7	14	5.1	8.9	58.8	2.9	2.93	7.19	73	1.55	21.6	129	0.42	6.66
23	Male	69	57.5	170	66.1	34.1	16.2	3.5	0.74	0.87	0.28	12.5	20.6	15.3	5.8	9.5	73	5.54	1.3	4.42	54.9	1.3	29.4	130	0.38	4.48
24	Male	30	67	171	77.8	45.1	14	2.79	1.31	1.53	0.37	5.6	14.4	12.7	6.1	6.6	85.9	4.04	49.86	7.56	77.1	1.12	14.8	129	0.38	5.3
25	Male	59	58	162	66.8	40.6	10.3	2.52	0.69	1.06	0.35	36.5	38.6	14.7	6.3	8.4	64.4	4.29	4.62	6.03	66.2	1.19	19.7	138	0.41	5.54
26	Male	81	72.5	165	84.2	46.8	17.4	4.43	0.86	1.34	0.33	66.1	79.8	20.2	7.2	13	87.2	5.78	4.9	6.14	44.7	2.64	43	151	0.46	5.83
27	Male	67	42	148	69.5	45.1	12.5	1.66	0.7	0.96	0.43	23.8	40.6	12.2	5.2	7	52.4	7.17	0.47	4.56	67.2	1.01	22.1	135	0.42	5.52
28	Female	38	56	150	61.9	34.3	11.9	1.23	2.03	0.99	0.19	7.3	12	6.7	2.7	4	60.5	4.51	12.37	2.81	46.2	0.99	35.2	83	0.29	4.53
29	Male	83	48	160	59	36.4	9.4	1.37	0.94	0.89	0.28	15.4	25.5	11.1	4.1	7	74.7	3.67	2.87	4.66	58.8	1.37	29.4	117	0.34	4.49
30	Male	60	74	170	67.1	42.2	9.5	1.71	0.6	1.06	0.21	8.9	15.7	20.2	6.6	13.6	87.4	4.93	0.8	4.73	56.5	1.52	32.1	143	0.45	5.53
31	Male	70	52	150	65	41.5	6.9	4.21	1.16	0.95	0.31	14.8	17.8	16.6	6.8	9.8	62.4	5.35	6.17	6.98	60.2	30.7	2.14	158	0.47	5.11
32	Male	69	71	172	65.7	39.5	10.7	1.37	0.82	1.05	0.18	12.3	16.6	48.4	14.9	33.5	77	5.32	3.67	7.43	61.4	2.11	28.4	158	0.46	5.08
33	Female	65	50	150	71.9	39.4	12.4	2.01	1.02	1.53	0.49	9.9	16	7.5	2.6	4.9	69.5	5.91	4.74	7.45	54.2	2.53	34	92	0.29	4.61
34	Female	66	50	157	70.1	42.6	12.14	1.05	0.81	1.41	0.34	16.4	27.7	13.7	3.8	9.9	60.9	4.33	3.56	14.08	90.2	0.73	5.2	132	0.4	5.4
35	Female	65	56	154	67.1	40.4	13.99	2.25	1.27	0.87	0.19	9.9	17.3	13.4	6.2	7.2	48	1.74	1.54	4.04	40.4	1.81	44.8	131	0.38	4.87
36	Male	76	70	164	71.8	40.7	13.71	2.57	0.6	1.36	0.33	16.6	29	14.3	6	8.3	75.4	4.44	5.16	7.13	67.6	1.44	20.2	151	0.47	5.41
37	Male	72	66	165	65.6	42.6	10.41	1.43	0.21	1.02	0.24	21.1	25.7	11.2	5	6.2	77.6	7.47	3.24	8.09	64.6	1.76	21.8	139	0.43	5.47
38	Male	75	56	158	66.9	40.1	11.67	1.85	0.65	1.03	0.15	12	21.4	9.8	4.3	5.5	81	3.46	1.79	5.5	61.3	1.13	20.5	100	0.32	5.44
39	Male	51	50	160	68.3	41.4	10.48	1.56	1.2	0.83	0.28	15.7	21.9	10.9	4.9	6	70.8	5.04	0.99	4.59	70.2	1.04	22.7	148	0.42	5.32
40	Male	54	79	182	68.1	43.4	10.67	3.87	1.49	1.05	0.27	20.8	23.5	17.5	6.6	10.9	76	5.02	1.08	5.45	62.4	1.38	25.3	121	0.37	4.71
41	Female	39	52	156	72.5	42.5	12.3	0.91	2.18	1	0.34	23.8	22.2	7.4	2.1	5.3	53.5	5.26	0.53	5.85	66.5	1.43	24.4	130	0.4	5.36
42	Male	68	66	167	66.3	39	12	2.86	1.93	0.9	0.26	13.8	18.1	10.7	4.9	5.8	78.5	4.85	1.49	3.96	48.2	1.41	35.6	127	0.38	5.66
43	Female	57	56	159	76.2	38	20.84	2.48	6.24	0.89	0.21	12.4	23.2	9	4.4	4.6	60.4	1.69	19.18	3.55	64.2	0.93	26.2	118	0.38	5.04
44	Female	49	55	161	77.4	45.65	13.52	2.01	1.88	1.25	0.29	12.2	17	10.2	3.3	6.9	46.3	4.18	0.46	6.4	79.3	0.84	13.1	134	0.43	5.71
45	Female	51	59	153	68.9	43.2	8.7	1.66	0.76	1.31	0.38	16.6	15.7	8.2	3.1	5.1	60.9	5.42	0.76	6.67	61.1	2.02	30.3	126	0.4	5.39
46	Male	71	70	163	62.8	41.6	9.7	1.78	0.43	0.94	0.26	11.6	14.8	11	4.7	6.3	88.6	7.73	0.98	4.71	52.1	1.74	36.9	131	0.43	4.03
47	Male	69	64	168	77.7	41.6	12.61	2.78	1.38	1.56	0.31	23.5	22.2	8.6	3.2	5.4	79.7	6.38	80	7.35	79.3	0.82	11.2	134	0.41	6.65
48	Male	70	62.5	168	78.6	44.1	15.79	2.48	1.22	1.36	0.33	26	31	13	5.4	7.6	78.2	4.01	3.91	5.3	66	1.35	25.5	158	0.47	5.11
49	Male	50	65	175	61.3	38.2	8.79	1.87	0.42	0.83	0.2	7.9	13.9	12.7	2	10.7	62.5	7.83	0.3	7.06	51.7	2.84	40.2	137	0.41	5.35
50	Male	57	75	172	75.8	47	11.77	3.37	0.84	1.08	0.25	24.2	28.9	27.3	10.9	16.4	72.7	7.83	0.65	6.15	39	2.92	47.5	161	0.48	4.83
51	Female	53	63	160	66.5	38.8	9.65	2.51	1.44	0.93	0.3	22.1	21.6	11.3	5.4	5.9	57.2	5.19	10.11	8.25	63.5	1.79	21.7	134	0.41	5.48
52	Male	53	61.5	168	69.3	41.5	11.78	2.89	0.6	1.39	0.33	15.5	15.3	8.2	3.5	4.7	79.2	5.09	3.38	6.73	70.1	1.59	23.6	153	0.47	4.99
53	Male	72	60	170	77.5	39.1	20.65	3.81	0.69	1.48	0.32	25.9	21.2	11.2	5.4	5.8	59.5	5.92	17.56	7.14	61.3	1.66	23.2	149	0.45	5.41
54	Male	61	77	170	67.9	39.2	11.46	2.58	0.33	1.31	0.26	9	14.3	19.6	6.4	13.2	88.4	5.99	7.28	6.33	61.4	1.67	26.4	133	0.4	4.77
55	Female	75	46	142	75.5	43	14.82	3.95	0.48	1.1	0.37	16.2	18.1	8	2.9	5.1	64.4	4.53	2.32	6.49	59	2.16	33.3	161	0.47	5.72
56	Male	62	65	170	67.6	38	14.34	1.83	0.99	0.88	0.31	42.5	48.1	23.2	14.3	8.9	40	7.53	0.61	3.11	57.6	1.15	37	123	0.36	5.4
57	Male	71	62	161	75.7	40.5	16.54	3.81	1.07	1.18	0.28	7.9	26	14.3	6	8.3	82.2	6.28	5.11	3.81	51.2	1.55	40.7	121	0.38	5.45
58	Male	53	55	170	76.1	43.3	13.11	2.21	0.77	1.11	0.36	11.6	15.2	8.5	3.4	5.1	89	7.91	1.37	5.75	65.9	1.48	25.7	149	0.46	4.34
59	Male	55	55	163	67.5	41.3	8.07	1.3	0.61	1.29	0.41	10.9	15.6	14.5	5.5	9	77.9	5.44	16.47	5.8	61.9	1.58	27.2	153	0.45	5.77
60	Male	63	62	156	70.8	41.6	10.31	2.79	1.51	1.55	0.34	25.3	30.4	14.7	5	9.7	76.6	5.43	2.59	7.36	59	2.29	31.1	153	0.46	5.18
61	Female	82	62	156	61.4	36.2	9.66	1.96	4.48	1.14	0.33	15	18.3	4.3	1.7	2.6	72.1	5.34	1.35	5.64	60.7	1.66	29.4	122	0.4	4.53
62	Male	71	61	170	72.4	45	12.71	1.63	0.61	1	0.32	37.6	36.3	13.3	5.8	7.5	68	6.57	0.67	4.99	59.7	1.4	28.1	146	0.45	5.15
63	Female	70	50	155	73.9	46.2	10.11	2.64	0.84	1.23	0.4	13.6	21.6	12.9	5.1	7.8	62.9	7.5	1.32	5.83	46.5	2.53	43.4	123	0.38	4.84
64	Male	47	81	176	73.9	45.7	10.78	0.91	0.67	1.29	0.28	34	26.7	20	6.1	13.9	94.1	7.79	3.89	5.05	68.1	1.15	22.8	149	0.46	5.33
65	Male	35	68	165	73	43.9	13.71	2.12	0.54	1.18	0.3	45.1	27.3	15.6	6.7	8.9	81.4	6.99	1.77	5.68	51.2	1.98	34.9	157	0.49	5.37
66	Female	60	60	158	73	42.5	10.88	1.93	0.66	1.18	0.36	12.6	23.5	7.9	2.7	5.2	53	3.5	0.54	3.59	71.8	0.84	23.4	128	0.39	6.04
67	Male	67	59	165	57.8	37.6	9.64	1.14	1.15	0.74	0.36	19.9	22.3	10.3	4.4	5.9	66.4	6.41	0.72	5.47	66.4	1.04	19	152	0.45	4.46
68	Male	45	75	178	68.2	43.4	12.42	2.35	0.93	1.05	0.39	13.4	16.4	12.6	4.6	8	94.3	4.05	1.86	5.04	59.7	1.33	26.4	140	0.42	5.15
69	Female	66	61	156	75.8	42.1	15.84	5.47	0.83	1.28	0.38	20.6	25.4	11.7	4.5	7.2	67.2	3.54	3.51	4.38	64.4	1.06	24.2	140	0.41	4.77
70	Male	55	77	175	69.5	43.5	8.34	1.48	0.5	1.38	0.26	50.4	34.2	10.6	3.8	6.8	76.1	3.66	4.19	7.23	57.9	2.37	32.8	186	0.57	4.37
71	Male	63	58	164	64.8	41.7	11.88	1.79	0.85	1.17	0.31	29.3	24.1	7.2	2.7	4.5	80	5.68	0.89	6.13	51.4	2.15	35.1	163	0.48	5.3
72	Male	79	59	154	64.2	40.3	9.22	1.18	0.85	1.36	0.46	25.4	24	19.7	6.4	13.3	72.5	4.05	19.87	5.46	62.6	1.27	23.3	124	0.37	5.31
73	Male	58	76	173	76	49.3	14.71	1.52	0.58	1.51	0.4	17.2	19.2	12	4.3	7.7	91.7	2.9	6.75	7	64.7	1.75	25	171	0.5	4.92
74	Male	68	60	172	61.8	37.2	9.34	2.94	0.27	0.99	0.31	20.5	18.3	8.1	2.9	5.2	80.8	4.55	0.89	4.43	62.9	1.07	24.2	143	0.43	5.71
75	Male	48	56	178	69.5	44.8	13.89	1.55	1.13	0.85	0.28	13.9	15.8	11.7	4.1	7.6	86.2	4.27	0.24	4.38	64.8	1.16	26.5	132	0.4	5.14
76	Female	77	56	150	64	38.4	11.37	1.84	0.78	1.35	0.22	15.8	23.7	6.1	1.9	4.2	47.4	3.93	4	6.36	65.9	1.48	23.3	135	0.42	4.28
77	Female	45	57	152	67.8	39	15.93	1.81	1.65	1.16	0.23	33.3	26.1	11.3	4.5	6.8	58.2	4.1	1.44	3.92	56.6	1.31	33.4	123	0.37	6.05
78	Female	64	59	157	77.2	47.2	15.41	3.38	0.81	1.13	0.28	22.6	23.2	10.9	3.8	7.1	57.5	4.03	1.76	5.58	57	1.91	34.2	134	0.39	5.75
79	Male	67	75	177	68.6	38.5	15.49	2.03	1.22	1.24	0.33	19.3	21.9	13.8	4.3	9.5	85.6	6.23	4.27	5.35	58.1	1.52	28.4	139	0.42	4.68
80	Male	64	64	170	64.9	42.3	10.45	2.8	0.38	0.88	0.2	13.7	17	12.3	5.2	7.1	65.5	4.75	0.64	4.14	61	1.26	30.4	133	0.4	4.58
81	Male	70	65	172	61.8	37.9	10.47	2.63	0.59	0.78	0.23	12.8	20.6	7.7	3.1	4.6	76.3	7.7	0.47	3.75	44	1.7	45.3	148	0.44	5.3
82	Male	64	64.5	170	70.6	43.5	9.2	1.51	0.58	1.31	0.26	18.7	23.8	10.1	4.7	5.4	57.3	5.41	25.23	3.54	60.5	0.96	27.1	125	0.36	4.61
83	Female	69	56	156	71.3	41.3	13.94	4.4	0.83	1.38	0.32	8.4	13.9	13.4	3.8	9.6	44	4.32	4.25	4.25	63.6	1.2	28.2	113	0.35	5.24
84	Male	74	55	158	64	38.8	10.86	2.03	0.52	1	0.3	15.5	29.8	8.5	3.7	4.8	78.8	3.79	1.1	4.74	53.9	1.72	36.3	129	0.4	4.04
85	Female	80	64	160	71	32.6	16.97	6.68	1.64	1.29	0.22	11.1	19	6.1	2.4	3.7	60.2	4.02	23.66	7.12	63.5	1.64	23	106	0.34	5
86	Male	62	69	168	62.8	36.1	9.7	3.37	0.63	0.96	0.24	20.9	19.8	10.2	2.9	7.3	85.3	5.48	0.42	4.14	68.8	0.93	22.5	117	0.36	4.48
87	Female	64	62	158	64.8	38.3	11.89	3.46	0.93	1.29	0.23	12.5	15.8	7.6	3.1	4.5	57.5	3.49	8.25	6.12	65.2	1.51	24.7	131	0.4	4.94
88	Female	67	51	153	74.3	39.2	16.08	2.1	1.84	1.2	0.23	17.5	22.8	16.5	6.2	10.3	46.2	3.64	4.85	7.13	70.6	1.63	22.9	120	0.35	6.56
89	Male	55	69	165	70.9	45.7	9.82	2.26	1.02	0.24	0.33	72.6	46	16.2	5.3	10.9	81.7	4.44	0.31	5.18	47.5	1.95	37.6	159	0.47	5
90	Male	67	50	166	68.9	41.1	12.43	2.95	0.35	1.26	0.35	23.1	21.5	14.9	4.7	10.2	88	4	2.59	8.13	60.7	2.55	31.4	137	0.42	5.68
91	Male	62	62	160	69.1	47	7.98	3.19	1.02	1.15	0.33	49.1	32.8	22.6	6.9	15.7	80.4	3.73	1.25	5.25	50.8	1.98	37.7	169	0.5	4.89
92	Female	74	44	155	65.6	40.3	12.75	1.17	0.92	1	0.27	16.1	31.1	6.6	2.5	4.1	78.2	8.3	1.2	3.71	60.9	1	27	123	0.38	4.43
93	Female	66	50	156	63.1	37.4	11.7	2.58	1.16	1.11	0.4	13.6	17.7	7.1	2.4	4.7	47.5	3.56	4.74	6.56	70.2	1.42	21.6	112	0.33	4.97
94	Male	54	65	167	71.6	45.8	11.76	1.45	0.54	0.99	0.29	22	23.9	18.5	5.7	12.8	80.8	3.77	0.18	8.11	75	1.18	14.5	147	0.46	4.99
95	Female	55	55.5	158	70	43.9	10.42	1.07	1	1.72	0.44	15.1	18.9	14	4.6	9.4	67	5.64	8.73	5.27	72.8	1.1	20.9	98	0.32	5.84
96	Male	50	56	165	68.6	42.1	10.3	1.85	0.91	1.37	0.28	8.8	17.5	7.7	2.8	4.9	60.6	4.11	0.58	7.87	61.7	2.44	31	134	0.41	4.74
97	Female	73	57	160	70.8	38.7	14.09	3.71	0.96	1.2	0.27	28.7	29.7	11.8	4	7.8	49.1	2.43	1.06	4.19	66.1	1.05	25.1	130	0.4	6.39
98	Male	72	66	168	65.9	35.8	12.25	3.47	0.69	1.11	0.29	9.6	15.9	9.3	3.4	5.9	60.8	4.12	9.66	6.43	64.2	1.22	19	139	0.42	4.35
99	Male	65	60	178	72.5	39.5	15.89	3.9	1.14	0.95	0.29	21.6	29.7	17.7	6.3	11.4	67.6	3.99	0.8	4.68	61.1	1.36	29.1	110	0.33	4.48
100	Male	52	62	160	77.6	48.7	11.57	3.36	1.59	1.24	0.36	35.1	24.7	17.9	6	11.9	80	4.24	3.2	5.89	60.9	1.72	29.2	165	0.49	6.75
101	Female	67	70	158	72	42.9	13.59	2.52	1.24	1.18	0.43	16.5	26.3	10.7	3	7.7	54	5.45	0.74	5.84	53.9	1.58	27.1	138	0.42	5.2
102	Male	77	63	165	67.5	42.2	10.95	3.29	0.49	1.16	0.28	28.2	32.5	12.5	5.2	7.3	62.2	3.72	0.46	6.05	47.4	2.68	44.3	144	0.43	4.72
103	Female	53	67	158	66.8	38.1	13.17	2.61	1	1.07	0.35	15.7	19.3	15.5	5	10.5	62.5	4.99	2.78	5.6	58	1.78	31.8	135	0.4	4.95
104	Male	62	72	165	65.1	35.7	13.65	2.86	0.58	1.31	0.25	33.8	26.5	9	3.2	5.8	94.1	4.97	12.1	7.41	54.7	2.5	33.7	150	0.44	5.96
105	Male	64	69	174	76	45.4	14.17	2.09	1.1	1.1	0.29	46.6	41.1	12	3.7	8.3	66	5.78	0.32	4.56	55.8	1.62	35.5	134	0.4	4.56
106	Male	60	73	173	70.2	42.4	13.67	2.25	0.43	1.32	0.27	24.2	23.6	15.6	5.8	9.8	99.4	4.68	1.64	5.41	58.6	1.74	32.2	153	0.46	5.74
107	Male	70	70	165	64.5	36.1	12.7	1.46	1.21	1.17	0.33	17.2	30.8	10.1	3	7.1	62.1	6.51	2.75	4.29	60.8	1.02	23.8	124	0.36	4.41
108	Female	45	52	155	70.3	44.2	11.99	1.82	1.17	0.86	0.21	18.8	19	11.3	3.6	7.7	58.7	5.93	0.41	6.78	70	1.65	24.3	131	0.39	5.18
109	Male	65	70	170	71.1	42.7	12.14	2.48	0.95	1.06	0.44	13.8	16.2	14.3	3.6	10.7	88.4	6.16	1.76	6.09	61	1.85	30.4	150	0.44	6.19
110	Male	77	83	173	64.9	40.3	9.92	3.51	0.43	1.22	0.39	9.5	10.8	8.6	2.6	6	70.3	6.11	5.6	6.35	64.2	1.35	21.3	135	0.41	5.5
111	Male	53	62	172	60.6	39.1	7.65	1.34	0.59	0.8	0.21	12.3	20.8	30.3	10.3	20	76.9	4.8	0.15	6.73	63	1.71	25.4	143	0.41	4.66
112	Male	51	70	178	70.3	41.1	11.15	3.56	1.1	1.21	0.31	8.7	15.4	9.5	3.5	6	84.6	4.82	1.29	4.9	66.1	1.2	24.5	150	0.43	6.12
113	Female	72	43	146	74	45.5	11.78	3.9	1.14	0.97	0.38	14.4	24.3	18.3	5.5	12.8	46.2	3.85	0.39	5.99	59	2.07	34.6	145	0.42	6.03
114	Male	77	54	160	78.5	44.3	14.71	3	0.67	1.17	0.3	14.5	34	16.6	4.5	12.1	90.9	6.07		7.12	62.9	1.92	27	139	0.4	5.26
115	Male	65	73	175	66.3	43.1	11.81	1.76	0.69	1.14	0.29	49.6	37.5	12.3	4.6	7.7	59.9	5.3	0.85	4.28	54.2	1.35	31.5	134	0.39	4.97
116	Male	67	65	165	56.7	36	5.92	1.88	0.61	1.13	0.37	22.5	22.8	8.8	2.8	6	75.6	5.72	0.73	5.75	63.5	1.54	26.8	150	0.46	5.86
117	Female	49	48	153	79	49.1	12.19	4.43	1.45	1.11	0.47	26.1	27.5	16.8	6	10.8	50	4.66	1.16	7.71	84.1	0.94	12.2	137	0.39	4.34
118	Male	47	67	173	73.2	44.1	12.25	3.33	1.47	1.34	0.29	11.5	18.5	9.6	3.2	6.4	79.5	5.39	29.25	7.43	57.3	2.46	33.1	145	0.43	5.46
119	Female	54	68	160	62.5	36.9	11.4	2.3	0.87	0.94	0.36	12.4	17.2	12.9	5.1	7.8	71.9	6.45	1.88	10.96	67.5	3.03	27.6	126	0.38	4.59
120	Female	38	57	160	64.4	41.1	11.04	1.95	2.09	0.98	0.32	7.2	16.3	9.3	3.3	6	51.9	3.39	0.38	5.09	50.2	1.67	32.8	110	0.034	9.16
121	Male	54	69	168	67.7	38.9	14.45	3.15	1.05	1.07	0.39	20.1	18.8	36.1	11.5	24.6	69	5.4	0.56	5.21	59.5	1.6	30.7	142	0.41	5.32
122	Female	68	57	158	69.4	43	12.54	2.09	1.15	1.16	0.25	13.4	19.8	10.7	3	7.7	62.3	7.91	2.03	5.28	65.7	1.29	24.4	130	0.39	5.68
123	Male	59	62	168	62.2	33.3	11.23	3.11	1.22	1.13	0.33	14.5	26.2	7.5	2.7	4.8	69.7	3.06	16.69	6.37	67.1	1.32	20.7	89	0.28	5.08
124	Male	69	69	170	71.6	42.4	13.63	3.77	0.6	0.91	0.34	16.4	20.1	11	3.6	7.4	72.2	3.86	0.8	5.23	50.9	1.6	30.6	142	0.41	4.77
125	Male	67	65	165	64.4	37.7	9.48	3.96	0.93	1.13	0.32	12.3	20.6	9.1	2.6	6.5	52.5	6.04	22.94	3.97	53.6	1.31	33	147	0.42	5.26
126	Male	54	62	171	74	46.6	12.98	3.36	1.41	1.38	0.37	18.2	17.7	16.7	5.8	10.9	75	4.71	3.09	6.35	64.3	1.79	28.2	170	0.5	5.59
Post-operation
Case number	Gender	Age	BW	Height	Total protein	albumin	IgG	IgA	IgM	C3	C4	SGPT	SGOT	Total bilirubin	Direct bilirubin	Indirect bilirubin	Cr	BUN	CRP	WBC	N%	Lymphocyte	L%	Hb	Hct	Glu
1	Male	51	64	172	62.7	35.6	10.8	3.08	0.93	1.09	0.34	16.9	18	28.8	11.2	17.6	63.9	2.48	45.71	9.12	84.1	0.71	7.8	131	0.39	6.08
2	Male	61	72	178	59.8	34.7	10.4	2.27	0.6	1.15	0.26	12.5	17.2	13.5	5.2	8.3	65.9	4.17	24.25	11.32	75.6	1.7	15	132	0.4	5.01
3	Male	65	63	174	53.1	30.5	6.7	2.93	0.88	1.06	0.53	15	26.2	6.9	3.6	3.3	79.9	3.97	155.14	12.22	88.7	0.43	3.5	118	0.36	5.52
4	Female	53	53	160	69.9	41.5	11	3.25	0.59	0.85	0.28	49.1	56.7	6.2	2.7	3.5	46.1	2.85	19.17	17.26	92.3	0.41	2.4	133	0.39	8.44
5	Male	53	71	165	64	37						9.8	11.5	28.7	10.4	18.3	72.7	3.49	30.73	11.64	82.1	1.2	10.3	151	0.43	6.31
6	Female	30	45	160	50.1	30.8	7.3	1.77	1.07	0.74	0.24	6	10.2	6.6	3.5	3.1	60	1.72	11.3	5.2	75.4	0.86	16.5	87	0.26	10.02
7	Female	40	54	158	64.9	35.2	8.5	1.58	2.65	1.31	0.39	12.7	20.3	6.6	2.7	3.9	56.2	3.06	26.01	7.3	82.6	0.77	10.5	101	0.34	7.62
8	Male	75	70	170	57.3	33.7	10.7	1.98	0.95	1.05	0.27	19.3	14.6	8.5	3.7	4.8	76.3	3.58	19.4	8.32	86.4	0.47	5.6	120	0.35
9	Female	55	50	157	52.4	33.4	7.6	1.27	2.74	0.84	0.24	13.6	15.8	18.2	6.9	11.3	54.3	4.53	34.3	11.36	85.2	0.97	8.5	111	0.34	8.98
10	Male	64	73	174	65.1	38.7	11.5	3	0.64	1	0.27	13.4	15.1	14.7	6.9	7.8	76.1	7.38	15.76	7.1	85.3	0.24	3.4	128	0.37	8.03
11	Male	67	77	167	67.2	36.9	12.8	3.64	0.52	1.23	0.41	11.5	16.1	10.3	4.4	5.9	57.3	2.74	33.31	9.24	78.6	1.3	14.1	124	0.38	7.89
12	Male	63	65	175	57.4	33	9.3	2.68	0.34	1.11	0.3	40.9	33.5	13.8	5	8.8	71.4	4.46	30.2	14.95	84.2	1.31	8.8	119	0.35	6.04
13	Male	69	61	170	64.5	34.1	8.6	2.3	0.71	0.83	0.16	19.7	29.7	8.9	4	4.9	61.1	2.44	16.14	12.15	88.8	0.66	5.4	111	0.33	8.57
14	Female	64	58	158	68.9	40.9	13.3	2.38	0.93	1.26	0.3	20.7	29.4	14.3	6.4	7.9	67.6	4.28	38.21	7.79	84.8	0.8	10.3	114	0.35	6.15
15	Male	62	60.5	165	53.9	33.4	8.3	1.03	0.46	0.85	0.24	15.7	29.8	20.4	7.5	12.9	81.5	7.29	12.96	11.13	81	1.2	10.8	134	0.39	5.15
16	Male	64	71	165	60.3	36.2	10.3	1.6	0.56	1.03	0.27	22.3	19.7	13.1	5.6	7.5	78.2	5.89	37.77	11.46	82.6	0.85	7.4	146	0.44	11.16
17	Male	55	85	172	67.1	38.8	11.4	3.41	0.54	1.11	0.4	18	15.9	15.4	7.9	7.5	71.8	5.11	48.31	10.97	75.6	1.48	13.5	134	0.4	5.62
18	Male	61	75	178	57.1	34.3	8.2	1.9	1.11	0.95	0.29	42.9	28.4	9.9	5.3	4.6	77.1	5.46	31.75	13.16	89.1	1	7.6	137	0.41	6.55
19	Male	65	51	160	58.6	34.6	9.1	3.77	0.86	0.89	0.33	22.8	26.9	22.5	9.5	13	82.2	3.63	28.33	9.27	83.6	0.85	9.2	136	0.4	8.04
20	Male	48	70	170	61.9	38.4	8.5	2.23	0.96	1.13	0.34	38.6	26.4	10.8	5.4	5.4	61.1	3.52	61.95	13.86	82.9	1.62	11.7	134	0.39	5.49
21	Female	70	56	158	61	37.7	10.3	1.11	0.93	0.97	0.3	10.6	17	13.6	6	7.6	58.5	4.74	33.86	8.72	79.4	1.21	13.9	102	0.31	5.9
22	Female	44	70	166	63.2	38.6	9.5	1.7	1.16	1.14	0.26	27.7	19.4	14.8	6.2	8.6	54.2	3.8	13.28	13.8	83.9	1.3	9.4	118	0.37	6.09
23	Male	69	57.5	170	56.9	29.3	12.8	2.98	0.68	0.75	0.22	7.8	15	17.5	6.8	10.7	67.4	3.32	14.6	10.36	85.1	0.8	7.7	120	0.38	7.34
24	Male	30	67	171	65.8	38.2	10.9	2.27	1.1	1.17	0.31	8.7	12.7	4.7	2.6	2.1	74.2	3.28	51.52	9.21	84	0.94	10.2	121	0.37	6.3
25	Male	59	58	162	53.8	33.1	7.2	1.92	0.65	0.77	0.28	20.6	24.4	14.8	8	6.8	80.9	3.58	26.76	8.83	88.4	0.57	6.5	124	0.36	4.93
26	Male	81	72.5	165	68.2	37.1	14.3	3.55	0.68	1.18	0.32	28.6	25	14.9	6.4	8.5	82.2	5.19	34.12	11.3	80	1.45	12.8	136	0.4	5.64
27	Male	67	42	148	55.9	33.3	8.5	1.24	0.54	0.89	0.37	21	22.6	14.7	7.1	7.6	55	4.94	35.53	6.77	78.8	0.69	10.2	122	0.37	5.66
28	Female	38	56	150	54.9	31.6	11.1	1.2	1.84	0.89	0.2	5.5	14.5	8.5	4.1	4.4	59.9	3.93	15.94	5.68	76.9	0.78	13.7	106	0.35	3.83
29	Male	83	48	160	41	22.4	6	0.97	0.65	0.71	0.26	8	21.9	8.7	3.9	4.8	72.7	3.92	47.54	9.27	82.6	0.92	9.9	101	0.31	4.64
30	Male	60	74	170	60.4	35.4	10.37	1.51	0.58	1.52	0.21	10	12.7	12.6	4.1	8.5	85.3	4.41	31.14	12.68	83.4	1.32	10.4	133	0.39	8.4
31	Male	70	52	150	51.8	33.4	5.4	3.6	1.14	0.59	0.19	12.7	17.6	19.3	9.9	9.4	58.6	3.78	51.8	15.1	84	1.4	9.3	140	0.4	5.75
32	Male	69	71	172	53.1	30.7	8.3	1.15	0.69	0.81	0.14	12.5	14.5	42.7	14.7	28	84	6.93	13.46	12.83	80.7	1.52	11.8	142	0.43	4.73
33	Female	65	50	150	60.4	33	9.58	1.7	0.93	1.27	0.43	9.9	12.4	7.6	2.9	4.7	72.4	3.64	17.78	3.34	53	1.07	32	87	0.29	4.44
34	Female	66	50	157	55.9	32.9	8.67	0.87	0.64	0.97	0.29	9.1	12.3	6.4	2.5	3.9	48.6	2.7	33.73	10.22	86.9	0.8	7.8	103	0.32	5.64
35	Female	65	56	154	63.7	36.6	12.43	2.11	1.31	0.85	0.19	10.3	23	13.3	5.5	7.8	40.9	2.66	40.29	7.04	69.9	1.1	15.6	136	0.4	6.58
36	Male	76	70	164	58	32.48	11.5	2.05	0.5	1.24	0.33	13.8	20.8	12.8	5.6	7.2	71.2	4.26	56.47	10.5	75.9	1.21	11.5	140	0.42	8.6
37	Male	72	66	165	55.3	37.9	8.07	1.08	0.97	0.82	0.19	14.9	20.3	13.5	6.3	7.2	98.6	9.64	34.16	12.79	84.1	1.2	9.4	128	0.38	7.03
38	Male	75	56	158	50.7	27.6	8.07	1.4	0.55	0.89	0.13	10.4	18.3	15.4	7.1	8.3	79.8	4.59	48.13	12.98	83.8	0.94	7.2	91	0.29	6.29
39	Male	51	50	160	56.9	37.4	8.84	1.29	0.98	0.75	0.22	14.9	20.1	24	11.2	12.8	76.2	6.3	53.92	12.71	84.1	1.22	9.6	132	0.38	5.49
40	Male	54	79	182	49.1	29.4	7.42	2.78	1.05	0.78	0.21	9.9	11.3	8.9	6.6	9.1	76.4	4.35	39.7	11.73	86.7	0.83	7.1	107	0.33	7.42
41	Female	39	52	156	55.4	34.8	9.06	0.77	1.7	0.89	0.29	25.7	19.8	10.9	4.6	6.3	52.9	3.07	26.2	13.97	81.4	1.58	11.3	118	0.35	4.91
42	Male	68	66	167	57.5	32.2	10.53	2.69	1.71	0.89	0.22	12	15.2	11.1	4.9	6.2	74.2	4.37	26.84	7.01	76.3	0.88	12.6	125	0.38	8
43	Female	57	56	159	67.7	32.2	18.65	2.36	6.54	0.83	0.21	9.7	18.3	6.4	2.6	3.8	59.9	3.31	30.13	7.12	86.1	0.74	10.4	111	0.36	16.94
44	Female	49	55	161	58.5	36.4	9.48	1.48	1.37	1	0.25	9.4	13.6	6.2	2.1	4.1	49.7	3.64	34.03	8.1	84.3	0.79	9.8	108	0.34	5.58
45	Female	51	59	153	53.5	32.2	6.48	1.22	0.62	1.12	0.35	15.2	14.6	7.6	3	4.6	55.9	3.04	73.19	19.24	85.7	1.42	7.4	112	0.35	4.98
46	Male	71	70	163	53.1	30.9	8.24	1.5	0.46	0.79	0.24	20.9	23.1	14.3	6.3	8	91.4	6.53	37.09	9.01	84.3	0.76	8.4	127	0.41	6.52
47	Male	69	64	168	59.3	31.7	10.4	2.12	1.1	1.03	0.24	38.9	55.9	9.1	4.3	4.8	75.4	4	55.26	10.67	92.4	0.32	3	131	0.4	10.86
48	Male	70	62.5	168	55.1	30.6	11.65	1.75	0.88	0.99	0.23	73.4	91.5	17.8	10	7.8	79	5.84	15.36	8.12	90.8	0.44	5.4	129	0.38	12.94
49	Male	50	65	175	57.3	35.9	8.27	1.53	0.42	0.86	0.22	10.1	15.5	19.9	8.7	11.2	69.4	5.62	32.14	13.25	85.6	1.29	9.7	143	0.42	5.6
50	Male	57	75	172	62.1	37.5	9.3	2.89	0.73	0.93	0.21	17.4	20.7	14.2	6	8.2	79	5.07	9	8.47	77.3	1.37	16.2	146	0.43	12.22
51	Female	53	63	160	63.7	38.6						34.8	23.8	16.7	9.6	7.1	50.7	5.47	23.52	16.55	89.9	0.71	4.3	133	0.41	5.81
52	Male	53	61.5	168	55.2	30.8	8.64	2.22	0.51	1.13	0.29	12	15.1	7	3	4	80.1	4.11	49.12	15.21	89.6	0.85	5.6	132	0.4	6.46
53	Male	72	60	170	65.1	32	15.99	3.48	0.57	1.16	0.28	35.3	27.7	7.2	2.9	4.3	64.3	7.48	37.43	14.05	81.3	1.31	9.3	131	0.39	7.34
54	Male	61	77	170	63.4	36.7	9.23	2.29	0.3	1.36	0.27	58.4	43.2	14.1	4.6	9.5	71.1	7.39	34.1	12.1	92.8	0.65	5.4	129	0.39	8.06
55	Female	75	46	142	57.7	31.6	10.08	2.75	0.37	0.85	0.29	15	17.8	14.2	6.7	7.5	69.7	3.27	90.7	21.19	85	1.74	8.2	135	0.39	4.97
56	Male	62	65	170	67.6	38	14.34	1.83	0.99	0.88	0.31	42.5	48.1	23.2	14.3	8.9	40	7.53	0.61	3.11	57.6	1.15	37	123	0.36	5.4
57	Male	71	62	161	55.2	28.5	11.73	2.84	0.77	0.88	0.23	6.5	14.8	10.7	5.1	5.6	81.3	5.37	24.6	9.42	87.1	0.74	7.9	104	0.32	11.34
58	Male	53	55	170	56.5	33.7	10.69	1.85	0.78	0.96	0.27	21.4	28.7	14.7	6.5	8.2	75.7	4.24	46.02	14.18	85.6	1.14	8	134	0.4	4.89
59	Male	55	55	163	52.8	32.5	6.66	1.07	0.49	0.96	0.35	9.4	14.9	8.1	3.9	4.2	76.8	2.77	11.04	14.81	85.1	1.09	7.4	141	0.4	6.06
60	Male	63	62	156	65.8	38.5	10.06	2.57	1.42	1.24	0.33	29.1	25	23.8	8.1	15.7	72.8	3.74	60.36	15.96	87.7	0.97	6.1	150	0.44	7.04
61	Female	82	62	156	52.7	29.5						10.9	16.9	5.7	2.4	3.3	58.8	5.62	125.07	12.77	83.5	1.36	10.6	112	0.35	7.53
62	Male	71	61	170	62	35.3	11.09	1.42	0.54	0.97	0.29	25.9	27.6	16.5	6.9	9.6	90.8	7.49	23.47	11.08	80.4	1.08	9.7	136	0.41	6.89
63	Female	70	50	155	54.2	32.9	9.61	2.65	0.88	1.64	0.21	10.3	15.4	10.6	5	5.6	63.4	5.6	64.38	14.91	76.7	2.6	17.4	110	0.34	4.65
64	Male	47	81	176	64.1	38.8	8.99	0.77	0.65	1.07	0.24	59.7	184.9	24.3	8.6	15.7	100.9	4.26	77.33	14.93	92.7	0.46	3.1	146	0.43	5.26
65	Male	35	68	165	63.3	38.6	11.77	2.1	0.48	1.15	0.3	42.1	26.3	15.7	7	8.7	74.3	4.96	43.16	17.62	79.8	1.88	10.7	145	0.44	5.29
66	Female	60	60	158	58.1	36.7	8.53	1.71	0.52	1.11	0.38	9.9	19.2	10.3	3.6	6.7	57.5	3.63	11.09	8.68	85.7	0.7	8.1	118	0.35	6.17
67	Male	67	59	165	54.7	33.5	9.54	1.2	1.14	0.81	0.37	19	23	18.3	6.6	11.7	73.3	4.9	51.84	12.8	86.7	0.72	5.6	148	0.43	6.02
68	Male	45	75	178	61.8	38.1	10.89	2.12	0.82	1.05	0.39	14.5	15.8	8.7	3.6	5.1	100.6	5.01	61.03	16.35	84.5	0.78	4.8	132	0.39	7.29
69	Female	66	61	156	61.1	33.6	12.39	4.77	0.69	1.02	0.32	19.6	22.8	9.3	3.8	5.5	68.5	6.6	38.71	15.14	93	0.43	2.8	135	0.41	11.19
70	Male	55	77	175	58.3	39.2	7.59	1.42	0.44	1.09	0.28	28	18.4	14.2	4.6	9.6	74.9	3.41	29.5	15.45	79.8	1.72	11.1	165	0.51	4.86
71	Male	63	58	164	49.5	30.5	8.66	1.38	0.66	0.97	0.25	23.5	22.5	8.9	3.4	5.5	77.6	5.61	31.79	11.32	78.2	1.55	13.7	141	0.41	12.41
72	Male	79	59	154	56.5	34	8.54	1.09	0.71	1.27	0.42	20.9	16.7	23.4	7.2	16.2	72.3	4.63	58.85	13.85	80.8	0.95	6.9	124	0.38	10.53
73	Male	58	76	173	59.2	36.5	11.06	1.4	0.48	1.27	0.36	78.6	47.7	15.6	9.1	6.5	96.2	3.03	37.31	14.09	88.6	0.67	4.8	149	0.44	4.41
74	Male	68	60	172	54.3	32.1	7.78	2.62	0.25	0.99	0.3	22.1	14.9	13.3	5.4	7.9	73.5	3.65	41.71	10.99	83.7	0.74	6.7	139	0.43	5.54
75	Male	48	56	178	66.4	41.9	13.85	1.49	1.12	0.86	0.31	12.9	16.3	12.7	5.3	7.4	82.6	5.66	36.13	12.12	86.4	0.58	4.8	135	0.4	9.13
76	Female	77	56	150	46.3	25.5	7.4	1.16	0.54	1.09	0.19	20.5	19.8	4.8	1.9	2.9	50.4	7.47	92	8.33	74.2	1.11	13.3	106	0.33	5.84
77	Female	45	57	152	52.2	29.9	11.22	1.48	1.35	0.94	0.21	23.5	21.1	13.1	5.5	7.6	60	3.4	12.65	9.5	84.9	0.89	9.4	111	0.34	5.12
78	Female	64	59	157	67.9	38.2	12.16	2.75	0.66	1.13	0.22	16	17.1	6.8	2.8	4	54.3	4.22	63.26	9.59	74.7	1.75	18.2	121	0.36	7.01
79	Male	67	75	177	61.1	31.6	12.2	1.65	1.02	1.18	0.25	16.4	20.1	11.9	5.4	6.5	74.4	7.82	102.16	12.7	82.3	1.04	8.2	135	0.41	8.1
80	Male	64	64	170	66.8	39.8	10.55	2.65	0.38	0.99	0.2	11.9	14	11.1	5.3	5.8	70.7	3.74	33.41	11.3	86	0.93	8.2	142	0.41	5.3
81	Male	70	65	172	55.7	32.9	10.26	2.46	0.58	0.85	0.22	25	33.6	18.1	6.9	11.2	72.9	5.57	15.44	10.64	89	0.66	6.2	145	0.42	8.79
82	Male	64	64.5	170	53.6	32.8	8.3	1.44	0.53	1.07	0.28	12.3	15.8	13.4	5.4	8	64.7	6.1	47.59	6.93	84.1	0.66	9.5	119	0.34	9.58
83	Female	69	56	156	58.3	29.7	11.67	3.87	0.65	1.19	0.3	7.1	15.8	9.8	3.4	6.4	41.6	5.53	34.83	6.74	74.3	1.28	19	102	0.3	5.23
84	Male	74	55	158	52.6	30.6	8.83	1.7	0.44	0.92	0.28	12.7	23.3	10.8	4	6.8	85.9	5.85	26.45	10.68	88.3	0.66	6.2	117	0.35	6.32
85	Female	80	64	160	58.8	26.5	14.08	5.38	1.31	1.16	0.2	9.9	15.2	9.8	4	5.8	67.1	6.5	123.28	10.5	77.2	1.46	13.9	101	0.33	4.82
86	Male	62	69	168	57.1	34.7	9.59	3.27	0.59	0.91	0.23	12.9	19.6	23.3	6.5	16.8	100.7	5.8	33.51	9.19	82	0.98	10.7	114	0.35	5.27
87	Female	64	62	158	64.4	37.1	12.01	3.65	1.01	1.19	0.22	15.9	19.3	20.4	8.4	12	57.9	2.96	22.11	22.83	94.6	0.39	1.7	131	0.38	6.42
88	Female	67	51	153	62.3	33.7	14.45	2.21	1.7	1.04	0.23	12	19.8	19.5	6.7	12.8	49.7	3.67	46.11	23.9	89.3	1.58	6.6	118	0.35	9.73
89	Male	55	69	165	65.5	42.7	9.52	2.11	0.94	1.32	0.36	116.9	60	22.7	8.9	13.8	85.3	5.13	12.71	13.74	84.8	1.01	7.4	151	0.43	4.48
90	Male	67	50	166	67.2	34.6	10.42	2.39	0.26	1.12	0.18	21.1	20.1	10.4	2.5	7.9	89.7	5.86	21.86	15.45	84	1.68	10.9	133	0.38	7.36
91	Male	62	62	160	59.9	40.5	6.61	2.73	0.84	1.03	0.27	32.3	21	16.2	5.4	10.8	85.5	4.74	15.55	13.8	89.2	0.66	4.8	153	0.44	6.51
92	Female	74	44	155	51.5	31.5	9.97	0.92	0.73	0.89	0.21	18.7	20.4	18.7	6.5	12.2	83.8	5.94	27.69	9.48	86.4	0.69	7.3	111	0.34	5.25
93	Female	66	50	156	49.9	29.1	8.02	1.88	0.78	0.9	0.29	11.1	18	8.7	3.3	5.4	40.3	2.02	75.39	16.99	87.4	0.95	5.6	83	0.25	6.21
94	Male	54	65	167	53.4	32.5	8.06	1.15	0.6	0.86	0.22	47.5	45.8	11.2	4.2	7	88.9	4.08	77.74	10.25	80.6	0.75	7.3	137	0.42	6.27
95	Female	55	55.5	158	61.7	36.6	8.11	0.97	0.97	1.39	0.35	12.1	18.6	8	2.6	5.4	56.1	3.02	43.1	11.48	85	1.02	8.9	104	0.33	8.15
96	Male	50	56	165	61.6	37.5	9.42	1.75	0.86	1.25	0.3	13.6	17.8	10.3	3.8	6.5	63.9	4.7	25.27	15.64	85.2	1.28	8.2	131	0.39	6.06
97	Female	73	57	160	58	31.9	11.29	2.9	0.75	1.12	0.25	22.8	21.2	10.8	4.3	6.5	43.7	3.2	75.3	10.03	84.7	0.87	8.7	117	0.34	6.52
98	Male	72	66	168	60.2	35.6	10.51	3.06	0.64	0.99	0.25	10	15.6	20.2	7.3	12.9	63.4	5.95	61.29	15.89	81.5	1.3	8.2	133	0.41	7.46
99	Male	65	60	178	64.2	35.2	14.74	3.49	1.04	0.88	0.27	20	33.9	14.4	5.6	8.8	71	4.14	19.02	10.36	88.3	0.74	7.1	113	0.33	5.72
100	Male	52	62	160	44.1	28.3	6.56	1.67	0.68	0.71	0.17	18.4	17	26.1	12.6	13.5	74.5	3.98	66.84	14.56	80.8	1.17	8	107	0.3	10.66
101	Female	67	70	158	57.5	34.5	10.96	2.18	1.01	1.06	0.34	18.1	23.3	9	2.9	6.1	54.7	4.33	30.99	12.66	82.3	1.07	8.5	124	0.38	8.34
102	Male	77	63	165	51.9	32.1	8.3	2.66	0.42	0.96	0.24	15.6	23.5	12.7	5.6	7.1	65.6	4.95	19.91	10.75	87.1	0.86	8	136	0.39	10.65
103	Female	53	67	158	55.6	30.8	11.37	2.32	0.91	0.86	0.3	7.8	14.1	9.3	3	6.3	81.6	5.81	9.49	13.34	84.8	1.35	10.1	132	0.39	6.45
104	Male	62	72	165	58.3	34.2	10.69	2.23	0.55	1.02	0.22	15.8	19.1	5	1.8	3.2	83.2	4.25	48.85	10.73	67.4	2.5	23.3	132	0.4	9
105	Male	64	69	174	59.5	35	11.53	1.65	0.88	0.9	0.25	22.7	24.3	10	3.5	6.5	80.1	7.42	12.13	7.23	73.8	1.33	18.4	114	0.33	4.72
106	Male	60	73	173	58.2	34.1	10.92	1.79	0.33	1.02	0.27	29.4	24.4	11.1	4.8	6.3	89.4	5.32	11.59	11.38	86	0.99	8.7	131	0.38	6.32
107	Male	70	70	165	55.4	30.4	10.51	1.24	0.99	1.13	0.34	13.6	25.3	14.2	5.1	9.1	68	5.27	58.45	10.37	84.4	0.59	5.7	114	0.33	7.11
108	Female	45	52	155	55.9	33.2	9.32	1.53	0.93	0.85	0.21	11.3	13.9	12.1	4.3	7.8	53.6	5.85	41.84	19.48	86.7	1.3	6.7	120	0.35	6.51
109	Male	65	70	170	54.6	32.3	8.42	1.72	0.48	1.23	0.15	9.9	16	19.4	4.3	15.1	90.6	7.67	40.13	11.19	74.9	1.99	17.8	138	0.38	6.45
110	Male	77	83	173	55.4	32.6	8.54	3.25	0.4	1.19	0.39	15.5	29.2	7.6	3	4.6	77.3	4.76	75.81	10.76	93.8	0.27	2.5	134	0.4	5.86
111	Male	53	62	172	59.8	38	8.01	1.4	0.63	0.97	0.25	11.3	20.6	39.4	12.6	26.8	76.8	3.62	15.49	11.2	87	0.6	5.4	152	0.44	5.92
112	Male	51	70	178	64.1	32.8	8.47	3.04	0.66	0.83	0.1	7.7	15.3	14.9	4	10.9	78.9	5.24	16.55	8.46	91.5	0.44	5.2	135	0.37	7.46
113	Female	72	43	146	54.5	34	7.94	2.74	0.73	0.79	0.27	11.8	18.5	14.2	4.7	9.5	41.1	4.96	75.15	16.59	89.1	0.95	5.7	123	0.36	7.45
114	Male	77	54	160	58.2	33.8	10.67	2.52	0.5	0.74	0.21	12.1	25.1	15.9	4.7	11.2	102.2	5.98	15.43	14.33	88.6	0.86	6	118	0.35	5.56
115	Male	65	73	175	63.9	40.2	11.29	1.55	0.63	1.16	0.27	37.4	30.7	24.5	9.5	15	58.8	3.52	65.54	8.78	88.3	0.8	9.1	135	0.38	6.35
116	Male	67	65	165	49.1	30.5	4.98	1.59	0.53	1.04	0.36	17.5	20.1	11.4	3.9	7.5	68.6	5.63	21.47	11.57	81.5	1.15	9.9	134	0.4	4.89
117	Female	49	48	153	57.3	35.4	9.26	3.24	1.12	0.84	0.3	15.7	18.2	9.2	3.5	5.7	40.8	2.68	9.05	13.78	84.4	1.02	7.4	114	0.33	4.8
118	Male	47	67	173	56.8	34.6	10.01	2.73	1.22	0.95	0.22	11.9	22.2	6.4	2.1	4.3	94.8	4.81	24.61	11.71	81.7	1.4	12	141	0.41	7.77
119	Female	54	68	160	57.4	34.3	10.87	2.13	0.85	0.95	0.39	12.7	16.4	18.5	5.5	13	72.1	4.13	36.49	16.77	86.9	1.43	8.5	121	0.36	7.33
120	Female	38	57	160	54.9	34.9	10.11	1.78	1.98	0.82	0.25	6	13.7	7.5	3.1	4.4	46.1	4.45	17.04	13.33	81.9	1.28	9.6	101	0.31	9.17
121	Male	54	69	168	55.7	31	11.44	2.37	0.79	0.7	0.27	11.7	11.4	15.1	6.6	8.5	62.6	3.54	34.12	14.29	90.2	0.63	4.4	123	0.35	6.45
122	Female	68	57	158	56.6	34.6	9.89	1.78	0.91	0.95	0.2	10	16.2	11.3	4.2	7.1	62	3.86	16.73	9.77	84.6	0.8	8.2	111	0.33	5.92
123	Male	59	62	168	54.8	28.7	10	2.76	1.12	1.03	0.3	66.6	104.4	19.7	8	11.7	77.8	2.49	90.61	10.01	80.6	1.16	11.6	104	0.33	6.66
124	Male	69	69	170	64.5	32.1	11.14	2.97	0.4	0.81	0.16	18.1	22.7	12.5	4.7	7.8	63.1	4.58	31.06	14.94	93.2	0.29	1.9	130	0.36	10.52
125	Male	67	65	165	62.8	36.1	9.3	3.7	0.91	1.27	0.36	13.2	18.2	15.6	6.2	9.4	69.3	5	144.21	8.02	85.7	0.59	7.4	131	0.38	7.08
126	Male	54	62	171	60.6	35.3	9.89	2.75	1.09	1.04	0.31	13.8	19.3	8.5	3.5	5	77.8	4.58	43.11	18.26	86.4	1.56	8.5	145	0.43	5.81
					min	min	hrs		days	days	days					ml	ml
Case number	Gender	Age	BW	Height	Extubation time	PACU time after surgery	Operation time	Fever	Days in hospital after surgery	oral food	Intestinal peristalsis recovery time	Respiratory infestion	Incision infection	Second surgery	Pain VAS	RBC transfusion	Plasma transfusion	ICU	Death	ponv
1	Male	51	64	172	20	50	3.5	NO	8	4	2	No	No	No	2			No		YES
2	Male	61	72	178	25	50	5	NO	10	5	3	No	No	No	3			No		NO
3	Male	65	63	174	30	50	5	Yes	12	3.5	2	YES	No	No	3			No		NO
4	Female	53	53	160	20	30	3	NO	10	3	1	No	YES	No	3			No		YES
5	Male	53	71	165	35	40	3	NO	7	1.5	1.5	No	No	No	3			No		NO
6	Female	30	45	160	50	70	3.5	NO	12	5	1	No	No	No	3	300	490	No		NO
7	Female	40	54	158	20	55	2.5	NO	7	1.5	1	No	No	No	3			No		YES
8	Male	75	70	170	25	40	3	NO	7	3.5	1	No	No	No	2			No		NO
9	Female	55	50	157	60	130	3	NO	9	3	1	No	No	No	3			No		NO
10	Male	64	73	174	20	45	3.5	NO	13	2.5	2	No	No	No	2			No		NO
11	Male	67	77	167	20	35	3.5	NO	11	5	2	No	No	No	2			No		NO
12	Male	63	65	175	20	40	3	NO	9	3	1	YES	No	No	3			No		NO
13	Male	69	61	170	40	45	4	NO	9	4	1	YES	No	No	3			No		NO
14	Female	64	58	158	30	35	2	NO	10	3	1	No	No	No	3			No		NO
15	Male	62	60.5	165	40	60	2.5	NO	16	3	1	No	No	No	1			No		NO
16	Male	64	71	165	45	40	2	NO	11	3	1	No	No	No	3			No		NO
17	Male	55	85	172	30	60	3.5	NO	11	4	1	No	No	No	3			No		NO
18	Male	61	75	178	35	65	1.5	NO	8	4	1	YES	No	No	2			No		NO
19	Male	65	51	160	30	60	2	NO	10	4	1.5	No	No	No	3			No		NO
20	Male	48	70	170	35	70	3	Yes	11	4	1	YES	No	No	3			No		NO
21	Female	70	56	158	20	45	3	NO	10	5	1	YES	No	No	2			No		NO
22	Female	44	70	166	20	75	3	NO	10	4	1	YES	No	No	1			No		NO
23	Male	69	57.5	170	60	80	3	NO	10	3	2	No	No	No	3			No		NO
24	Male	30	67	171	20	40	4	NO	10	4	1	No	No	No	7			No		NO
25	Male	59	58	162	20	35	2.5	Yes	12	4	1	YES	No	No	2			No		NO
26	Male	81	72.5	165	50	60	2.5	Yes	11	5	3	YES	No	No	3			No		NO
27	Male	67	42	148	20	40	3	NO	14	9	3	No	No	YES	3		990	No		YES
28	Female	38	56	150	20	35	2.5	NO	11	3	1.5	No	No	No	3			No		NO
29	Male	83	48	160	45	70	1.5	NO	7	1.5	2	No	No	No	3			No		NO
30	Male	60	74	170	20	120	2.5	NO	11	4.5	2	YES	No	No	3			No		NO
31	Male	70	52	150	10	30	4	NO	11	4.5	3	No	YES	No	3			No		NO
32	Male	69	71	172	10	60	3	NO	11	3.5	1	No	YES	No	3			No		YES
33	Female	65	50	150	25	90	4	NO	12	2.5	0.5	No	No	No	1			No		NO
34	Female	66	50	157	10	40	3.5	NO	12	5	3	No	No	No	2			No		NO
35	Female	65	56	154	15	70	4	NO	12	1.5	1	No	No	No	3			No		NO
36	Male	76	70	164	65	85	3	NO	18	3.5	2	No	Yes	No	3			No		YES
37	Male	72	66	165	15	25	2.5	NO	13	2.5	2	No	YES	No	3			No		NO
38	Male	75	56	158	30	70	4	Yes	22	2.5	0.5	YES	Yes	No	3			No		NO
39	Male	51	50	160	35	85	2.5	NO	14	6.5	2	No	YES	No	2			No		NO
40	Male	54	79	182	35	60	2.5	NO	9	4.5	2	No	No	No	3			No		NO
41	Female	39	52	156	25	55	2.5	NO	10	1.5	0.5	No	YES	No	3			No		NO
42	Male	68	66	167	15	55	2	NO	11	3.5	2	No	No	No				No		NO
43	Female	57	56	159	5	35	3	NO	10	3.5	1.5	No	No	No	3			No		NO
44	Female	49	55	161	10	35	3	NO	11	1.5	1.5	No	No	No	2			No		NO
45	Female	51	59	153	15	80	3.5	NO	9	3.5	1.5	YES	No	No	3			No		NO
46	Male	71	70	163	15	55	3.5	NO	12	3.5	2.5	No	No	No	3		380	No		NO
47	Male	69	64	168	10	40	4	NO	11	5.5	1	No	No	No	3		360	No		NO
48	Male	70	62.5	168	25	40	2.5	NO	18	3.5	2	No	No	No	2			No		YES
49	Male	50	65	175	5	40	3	NO	11	2.5	1	No	YES	No	3			No		NO
50	Male	57	75	172	5	25	3	NO	10	4.5	1	No	No	No	3			No		NO
51	Female	53	63	160	10	45	3	NO	9	3.5	1	No	YES	No	2			No		NO
52	Male	53	61.5	168	15	65	3.5	NO	9	4	3	YES	No	No	2			No		YES
53	Male	72	60	170	20	70	3.5	NO	19	1.5	1	YES	No	No	2			No		NO
54	Male	61	77	170	5	30	4.5	NO	10	3.5	1.5	No	YES	No	3			No		NO
55	Female	75	46	142	15	58	3.5	NO	13	2.5	2.5	No	YES	No	3		240	No		NO
56	Male	62	65	170	30	40	6	NO	25	11	8	YES	No	YES	3	525	1760	No		NO
57	Male	71	62	161	30	65	3	NO	12	3.5	2	No	No	No	6			No		YES
58	Male	53	55	170	20	60	3.5	NO	11	4.5	2.5	YES	No	No	3		570	No		NO
59	Male	55	55	163	35	55	2	NO	12	4.5	2	YES	No	No	3			No		NO
60	Male	63	62	156	15	45	4	NO	10	4.5	0.5	YES	No	No	2		220	No		YES
61	Female	82	62	156	20	40	2	NO	10	15	1	No	YES	No	3			No		NO
62	Male	71	61	170	5	95	3.5	NO	13	2.5	1.5	No	No	No	3			No		NO
63	Female	70	50	155	20	45	3	NO	20	1.5	1	No	YES	No	2		410	No		NO
64	Male	47	81	176	10	55	4.5	NO	11	2.5	1	No	YES	No	2			No		NO
65	Male	35	68	165	15	83	3.5	NO	12	4.5	2	No	YES	No	3			No		NO
66	Female	60	60	158	15	75	3	NO	8	2.5	1	No	No	No	3			No		NO
67	Male	67	59	165	20	50	3	NO	12	4.5	1.5	YES	No	No	3			No		NO
68	Male	45	75	178	40	65	4.5	NO	11	5.5	2	YES	No	No	3			No		NO
69	Female	66	61	156	10	30	6	NO	12	1.5	1.5	No	YES	No	3			No		NO
70	Male	55	77	175	20	55	2.5	NO	10	2.5	2	No	YES	No	1			No		NO
71	Male	63	58	164	50	80	2.5	NO	10	3.5	2	No	No	No	3		250	No		NO
72	Male	79	59	154	40	25	3.5	Yes	11	4.5	2.5	YES	No	No	3			YES		NO
73	Male	58	76	173	40	70	3.5	NO	12	2.5	1.5	No	YES	No	2			No		NO
74	Male	68	60	172	30	60	3	NO	10	3	2	No	No	No	2			No		NO
75	Male	48	56	178	10	50	2	NO	8	2.5	1	No	YES	No	3			No		NO
76	Female	77	56	150	40	80	4	NO	11	2.5	1	No	No	No	3			No		NO
77	Female	45	57	152	30	40	4.5	NO	10	2.5	1	No	No	No	2			No		NO
78	Female	64	59	157	10	45	2	NO	4	2	1	No	No	No	3			No		YES
79	Male	67	75	177	25	60	3.5	NO	11	3	1.5	No	YES	No	3		260	No		NO
80	Male	64	64	170	5	45	2.5	NO	10	4.5	2	No	No	No	3			No		YES
81	Male	70	65	172	35	70	2.5	NO	10	3.5	1.5	No	No	No	3			No		NO
82	Male	64	64.5	170	10	50	2.5	NO	12	4.5	2	No	No	No	3			No		NO
83	Female	69	56	156	50	75	2.5	NO	11	4.5	2	No	No	No	3		190	No		NO
84	Male	74	55	158	35	60	3.5	NO	11	3.5	1	No	No	No	3			No		NO
85	Female	80	64	160	15	85	3.5	NO	19	1.5	2	No	No	No	5			No		NO
86	Male	62	69	168	5	40	2.5	NO	11	3.5	1	No	No	No	3			No		NO
87	Female	64	62	158	5	60	3.5	NO	11	4.5	2	No	YES	No	3			No		NO
88	Female	67	51	153	25	70	3.5	NO	9	4.5	1.5	YES	No	No	2			No		YES
89	Male	55	69	165	15	70	2.5	NO	9	3.5	2.5	No	YES	No	2			No		YES
90	Male	67	50	166	10	60	2.5	NO	13	7.5	2.5	No	YES	No	3		250	No		YES
91	Male	62	62	160	15	60	3	Yes	17	10.5	2	YES	No	No	2			No		NO
92	Female	74	44	155	40	60	2.5	NO	9	2.5	1	No	No	No	3			No		NO
93	Female	66	50	156	25	45	4.5	Yes	14	2.5	2	YES	No	No	4	600	200	No		YES
94	Male	54	65	167	40	80	4.5	NO	22	3	2.5	No	No	No	2			No		NO
95	Female	55	55.5	158	15	40	3.5	NO	11	3.5	2	No	No	No	3			No		NO
96	Male	50	56	165	20	80	2.5	NO	10	4.5	1.5	No	YES	No	3			No		NO
97	Female	73	57	160	20	65	4	NO	24	4.5	1.5	No	No	No	3		220	No		NO
98	Male	72	66	168	20	60	4	NO	11	1.5	1.5	YES	No	No	3			No		NO
99	Male	65	60	178	15	35	5.5	NO	15	1.5	4.5	No	No	No	1		510	No		NO
100	Male	52	62	160	50	50	8.5	NO	14	5	3	No	YES	No	2	300	440	No		NO
101	Female	67	70	158	20	55	4	NO	12	1.5	2	No	YES	No	3			No		NO
102	Male	77	63	165	55	70	4	NO	13	2.5	3	No	No	No	3			No		NO
103	Female	53	67	158	55	50	3	NO	11	4.5	1.5	No	YES	No	2			No		NO
104	Male	62	72	165	20	50	4	Yes	14	3.5	3	YES	No	No	2			YES		NO
105	Male	64	69	174	15	50	3.5	NO	11	2.5	1	No	No	No	3			No		NO
106	Male	60	73	173	5	30	3.5	NO	10	3.5	3	No	No	No	2			No		YES
107	Male	70	70	165	20	50	6	NO	11	1.5	1	No	No	No	5			No		NO
108	Female	45	52	155	30	60	3.5	NO	8	3.5	2	No	YES	No	3			No		NO
109	Male	65	70	170	10	55	4	NO	14	4.5	2.5	YES	No	No	3			No		NO
110	Male	77	83	173	30	60	5.5	NO	12	1.5	2	No	No	No	3			No		NO
111	Male	53	62	172	10	30	3	NO	13	4.5	1	No	No	No	2		240	No		NO
112	Male	51	70	178	20	70	3	NO	11	4.5	1	No	No	No	3			No		NO
113	Female	72	43	146	35	45	2.5	NO	15	3.5	2	YES	No	No	3			No		YES
114	Male	77	54	160	35	115	2.5	NO	9	3.5	2	No	YES	No	3			No		YES
115	Male	65	73	175	15	55	4.5	NO	10	2.5	2.5	No	No	No	3			No		NO
116	Male	67	65	165	5	50	4.5	NO	10	4.5	3	No	No	No	2			No		NO
117	Female	49	48	153	10	75	2	NO	11	4.5	1.5	No	YES	No	4			No		YES
118	Male	47	67	173	5	25	3.5	NO	15	3.5	2	No	No	No	3			No		NO
119	Female	54	68	160	30	100	2.5	NO	9	1.5	1	YES	No	No	3			No		YES
120	Female	38	57	160	15	45	3	NO	9	3	1.5	No	YES	No	3			No		NO
121	Male	54	69	168	10	55	3	NO	14	2	0.5	YES	YES	YES	2			No		NO
122	Female	68	57	158	30	30	3.5	NO	19	2.5	1.5	No	No	No	3			No		NO
123	Male	59	62	168	35	70	3.5	NO	9	2.5	1	No	No	No	3			No		NO
124	Male	69	69	170	5	60	6.5	NO	9	1.5	2	No	YES	No	3			No		NO
125	Male	67	65	165	10	45	3.5	NO	12	4.5	1.5	No	No	No	3			No		NO
126	Male	54	62	171	40	95	3.5	NO	11	4.5	1.5	YES	No	No	3			No		NO
